# Supplementary material for: Comprehensive comparative analysis of histopathology and gene expression in subchondral bone between kashin-beck disease and primary osteoarthritis
Source: Front Genet. 2022 Jul 18;13:942326. doi: 10.3389/fgene.2022.942326 (PMC9339956; doi:10.3389/fgene.2022.942326)
Supplement: Supplementary file 2 [file Table1.XLSX]

## Sheet: Table S6
Table S6. The list of potential targeted genes of the differentially expressed miRNAs
miRNA	regulation	accession	Gene	EntrezID	RefseqID	miRWalk	Microt4	miRanda	mirbridge	miRDB	miRMap	miRNAMap	Pictar2	PITA	RNA22	RNAhybrid	Targetscan	SUM
hsa-miR-15a-5p	0.3416	MIMAT0000068	DYNC1I1	1780	NM_004411	1	1	1	0	1	1	1	1	1	1	1	1	11
hsa-miR-15a-5p	0.3416	MIMAT0000068	DYNC1LI2	1783	NM_006141	1	1	1	0	1	1	1	1	1	1	1	1	11
hsa-miR-15a-5p	0.3416	MIMAT0000068	LRP6	4040	NM_002336	1	1	1	0	1	1	1	1	1	1	1	1	11
hsa-miR-15a-5p	0.3416	MIMAT0000068	SMAD7	4092	NM_005904	1	1	1	0	1	1	1	1	1	1	1	1	11
hsa-miR-15a-5p	0.3416	MIMAT0000068	MYLK	4638	NM_053025	1	1	1	1	1	1	1	1	0	1	1	1	11
hsa-miR-15a-5p	0.3416	MIMAT0000068	PAPPA	5069	NM_002581	1	1	1	0	1	1	1	1	1	1	1	1	11
hsa-miR-15a-5p	0.3416	MIMAT0000068	PCMT1	5110	NM_005389	1	1	1	0	1	1	1	1	1	1	1	1	11
hsa-miR-15a-5p	0.3416	MIMAT0000068	PLAG1	5324	NM_002655	1	1	1	0	1	1	1	1	1	1	1	1	11
hsa-miR-15a-5p	0.3416	MIMAT0000068	PTPN4	5775	NM_002830	1	1	1	0	1	1	1	1	1	1	1	1	11
hsa-miR-15a-5p	0.3416	MIMAT0000068	RAD23B	5887	NM_002874	1	1	1	0	1	1	1	1	1	1	1	1	11
hsa-miR-15a-5p	0.3416	MIMAT0000068	SLC12A2	6558	NM_001046	1	1	1	0	1	1	1	1	1	1	1	1	11
hsa-miR-15a-5p	0.3416	MIMAT0000068	SRPR	6734	NM_003139	1	1	1	0	1	1	1	1	1	1	1	1	11
hsa-miR-15a-5p	0.3416	MIMAT0000068	TAF5	6877	NM_006951	1	1	1	0	1	1	1	1	1	1	1	1	11
hsa-miR-15a-5p	0.3416	MIMAT0000068	ZIC1	7545	NM_003412	1	1	1	0	1	1	1	1	1	1	1	1	11
hsa-miR-15a-5p	0.3416	MIMAT0000068	CCDC6	8030	NM_005436	1	1	1	0	1	1	1	1	1	1	1	1	11
hsa-miR-15a-5p	0.3416	MIMAT0000068	SHOC2	8036	NM_007373	1	1	1	0	1	1	1	1	1	1	1	1	11
hsa-miR-15a-5p	0.3416	MIMAT0000068	WAPAL	23063	NM_015045	1	1	1	0	1	1	1	1	1	1	1	1	11
hsa-miR-15a-5p	0.3416	MIMAT0000068	AHCYL2	23382	NM_015328	1	1	1	1	1	1	0	1	1	1	1	1	11
hsa-miR-15a-5p	0.3416	MIMAT0000068	KBTBD2	25948	NM_015483	1	1	1	0	1	1	1	1	1	1	1	1	11
hsa-miR-15a-5p	0.3416	MIMAT0000068	SESN1	27244	NM_014454	1	1	1	0	1	1	1	1	1	1	1	1	11
hsa-miR-15a-5p	0.3416	MIMAT0000068	USP25	29761	NM_013396	1	1	1	0	1	1	1	1	1	1	1	1	11
hsa-miR-15a-5p	0.3416	MIMAT0000068	ASB1	51665	NM_001040445	1	1	1	0	1	1	1	1	1	1	1	1	11
hsa-miR-15a-5p	0.3416	MIMAT0000068	RSBN1	54665	NM_018364	1	1	1	0	1	1	1	1	1	1	1	1	11
hsa-miR-15a-5p	0.3416	MIMAT0000068	ZNF622	90441	NM_033414	1	1	1	0	1	1	1	1	1	1	1	1	11
hsa-miR-15a-5p	0.3416	MIMAT0000068	CREBRF	153222	NM_153607	1	1	1	1	0	1	1	1	1	1	1	1	11
hsa-miR-15a-5p	0.3416	MIMAT0000068	AGO4	192670	NM_017629	1	1	1	0	1	1	1	1	1	1	1	1	11
hsa-miR-15a-5p	0.3416	MIMAT0000068	DENND6A	201627	NM_152678	1	1	1	0	1	1	1	1	1	1	1	1	11
hsa-miR-15a-5p	0.3416	MIMAT0000068	CNOT6L	246175	NM_144571	1	1	1	0	1	1	1	1	1	1	1	1	11
hsa-miR-15a-5p	0.3416	MIMAT0000068	ARCN1	372	NM_001655	1	1	1	0	0	1	1	1	1	1	1	1	10
hsa-miR-15a-5p	0.3416	MIMAT0000068	BCL2L2	599	NM_004050	1	1	1	0	1	1	0	1	1	1	1	1	10
hsa-miR-15a-5p	0.3416	MIMAT0000068	CAPN6	827	NM_014289	1	1	1	0	0	1	1	1	1	1	1	1	10
hsa-miR-15a-5p	0.3416	MIMAT0000068	CCNE1	898	NM_001238	1	1	1	0	1	1	1	1	0	1	1	1	10
hsa-miR-15a-5p	0.3416	MIMAT0000068	CPD	1362	NM_001304	0	1	1	0	1	1	1	1	1	1	1	1	10
hsa-miR-15a-5p	0.3416	MIMAT0000068	DACH1	1602	NM_080759	1	1	1	1	0	1	1	1	0	1	1	1	10
hsa-miR-15a-5p	0.3416	MIMAT0000068	E2F3	1871	NM_001949	1	1	1	0	0	1	1	1	1	1	1	1	10
hsa-miR-15a-5p	0.3416	MIMAT0000068	EFNB1	1947	NM_004429	1	1	1	0	0	1	1	1	1	1	1	1	10
hsa-miR-15a-5p	0.3416	MIMAT0000068	EFNB2	1948	NM_004093	1	1	1	0	0	1	1	1	1	1	1	1	10
hsa-miR-15a-5p	0.3416	MIMAT0000068	EPHA7	2045	NM_004440	1	1	1	0	0	1	1	1	1	1	1	1	10
hsa-miR-15a-5p	0.3416	MIMAT0000068	EYA1	2138	NM_000503	1	1	1	0	1	1	1	1	0	1	1	1	10
hsa-miR-15a-5p	0.3416	MIMAT0000068	EZH1	2145	NM_001991	1	1	1	0	1	1	0	1	1	1	1	1	10
hsa-miR-15a-5p	0.3416	MIMAT0000068	FGF9	2254	NM_002010	1	1	1	1	1	1	1	1	0	0	1	1	10
hsa-miR-15a-5p	0.3416	MIMAT0000068	KDSR	2531	NM_002035	1	1	1	0	1	1	0	1	1	1	1	1	10
hsa-miR-15a-5p	0.3416	MIMAT0000068	IGF1R	3480	NM_000875	1	1	1	0	0	1	1	1	1	1	1	1	10
hsa-miR-15a-5p	0.3416	MIMAT0000068	IHH	3549	NM_002181	1	1	1	0	1	1	0	1	1	1	1	1	10
hsa-miR-15a-5p	0.3416	MIMAT0000068	INSR	3643	NM_000208	1	1	1	0	1	1	1	1	0	1	1	1	10
hsa-miR-15a-5p	0.3416	MIMAT0000068	KDR	3791	NM_002253	1	1	1	0	0	1	1	1	1	1	1	1	10
hsa-miR-15a-5p	0.3416	MIMAT0000068	KIF5B	3799	NM_004521	1	1	1	0	0	1	1	1	1	1	1	1	10
hsa-miR-15a-5p	0.3416	MIMAT0000068	KIF5C	3800	NM_004522	1	1	1	0	1	1	0	1	1	1	1	1	10
hsa-miR-15a-5p	0.3416	MIMAT0000068	KPNA4	3840	NM_002268	1	1	1	0	0	1	1	1	1	1	1	1	10
hsa-miR-15a-5p	0.3416	MIMAT0000068	LAMC1	3915	NM_002293	0	1	1	0	1	1	1	1	1	1	1	1	10
hsa-miR-15a-5p	0.3416	MIMAT0000068	MEOX2	4223	NM_005924	1	1	1	0	1	1	1	0	1	1	1	1	10
hsa-miR-15a-5p	0.3416	MIMAT0000068	MYB	4602	NM_001130173	1	1	1	0	1	1	1	1	0	1	1	1	10
hsa-miR-15a-5p	0.3416	MIMAT0000068	MYO5A	4644	NM_000259	1	1	1	0	1	1	1	0	1	1	1	1	10
hsa-miR-15a-5p	0.3416	MIMAT0000068	PAFAH1B1	5048	NM_000430	1	1	1	0	1	1	0	1	1	1	1	1	10
hsa-miR-15a-5p	0.3416	MIMAT0000068	PBX3	5090	NM_006195	1	1	1	0	1	1	0	1	1	1	1	1	10
hsa-miR-15a-5p	0.3416	MIMAT0000068	PEX13	5194	NM_002618	1	1	1	0	1	1	1	1	1	0	1	1	10
hsa-miR-15a-5p	0.3416	MIMAT0000068	PTH	5741	NM_000315	1	1	1	0	1	1	0	1	1	1	1	1	10
hsa-miR-15a-5p	0.3416	MIMAT0000068	RET	5979	NM_020975	1	1	1	0	1	1	0	1	1	1	1	1	10
hsa-miR-15a-5p	0.3416	MIMAT0000068	SRSF2	6427	NM_003016	1	1	1	0	0	1	1	1	1	1	1	1	10
hsa-miR-15a-5p	0.3416	MIMAT0000068	SGK1	6446	NM_001143676	1	1	1	0	1	1	1	1	0	1	1	1	10
hsa-miR-15a-5p	0.3416	MIMAT0000068	SIAH1	6477	NM_001006610	1	1	1	0	1	1	1	1	0	1	1	1	10
hsa-miR-15a-5p	0.3416	MIMAT0000068	SLC5A3	6526	NM_006933	1	1	1	1	0	1	0	1	1	1	1	1	10
hsa-miR-15a-5p	0.3416	MIMAT0000068	SLC20A2	6575	NM_001257180	1	1	1	1	0	1	1	1	0	1	1	1	10
hsa-miR-15a-5p	0.3416	MIMAT0000068	SNTB2	6645	NM_006750	1	1	1	0	1	1	0	1	1	1	1	1	10
hsa-miR-15a-5p	0.3416	MIMAT0000068	SRPK1	6732	NM_003137	1	1	1	0	0	1	1	1	1	1	1	1	10
hsa-miR-15a-5p	0.3416	MIMAT0000068	TGFBR3	7049	NM_003243	1	1	1	0	1	1	0	1	1	1	1	1	10
hsa-miR-15a-5p	0.3416	MIMAT0000068	HIRA	7290	NM_003325	1	1	1	0	0	1	1	1	1	1	1	1	10
hsa-miR-15a-5p	0.3416	MIMAT0000068	WEE1	7465	NM_003390	1	1	1	0	1	1	0	1	1	1	1	1	10
hsa-miR-15a-5p	0.3416	MIMAT0000068	YWHAH	7533	NM_003405	1	1	1	0	1	1	0	1	1	1	1	1	10
hsa-miR-15a-5p	0.3416	MIMAT0000068	ZMYM2	7750	NM_003453	1	1	1	0	1	1	1	1	0	1	1	1	10
hsa-miR-15a-5p	0.3416	MIMAT0000068	CSDE1	7812	NM_001242891	0	1	1	1	1	1	1	1	0	1	1	1	10
hsa-miR-15a-5p	0.3416	MIMAT0000068	BTG2	7832	NM_006763	1	1	1	0	1	1	0	1	1	1	1	1	10
hsa-miR-15a-5p	0.3416	MIMAT0000068	CUL2	8453	NM_001198779	1	1	1	0	1	1	1	1	0	1	1	1	10
hsa-miR-15a-5p	0.3416	MIMAT0000068	CBX4	8535	NM_003655	1	1	1	0	1	1	0	1	1	1	1	1	10
hsa-miR-15a-5p	0.3416	MIMAT0000068	SYNJ1	8867	NM_203446	0	1	1	0	1	1	1	1	1	1	1	1	10
hsa-miR-15a-5p	0.3416	MIMAT0000068	WASL	8976	NM_003941	1	1	1	0	0	1	1	1	1	1	1	1	10
hsa-miR-15a-5p	0.3416	MIMAT0000068	MAP7	9053	NM_003980	0	1	1	0	1	1	1	1	1	1	1	1	10
hsa-miR-15a-5p	0.3416	MIMAT0000068	SOCS6	9306	NM_004232	1	1	1	0	1	1	0	1	1	1	1	1	10
hsa-miR-15a-5p	0.3416	MIMAT0000068	MED26	9441	NM_004831	1	1	1	0	1	1	1	1	1	0	1	1	10
hsa-miR-15a-5p	0.3416	MIMAT0000068	ADAMTS3	9508	NM_014243	1	1	1	0	1	1	0	1	1	1	1	1	10
hsa-miR-15a-5p	0.3416	MIMAT0000068	N4BP1	9683	NM_153029	1	1	1	0	1	1	0	1	1	1	1	1	10
hsa-miR-15a-5p	0.3416	MIMAT0000068	TLK1	9874	NM_012290	1	1	1	0	1	1	0	1	1	1	1	1	10
hsa-miR-15a-5p	0.3416	MIMAT0000068	ZBTB39	9880	NM_014830	1	1	1	0	1	1	0	1	1	1	1	1	10
hsa-miR-15a-5p	0.3416	MIMAT0000068	COL4A3BP	10087	NM_001130105	1	1	1	0	1	1	1	1	0	1	1	1	10
hsa-miR-15a-5p	0.3416	MIMAT0000068	UBE4B	10277	NM_001105562	1	1	1	0	1	1	1	1	0	1	1	1	10
hsa-miR-15a-5p	0.3416	MIMAT0000068	ZER1	10444	NM_006336	1	1	1	0	0	1	1	1	1	1	1	1	10
hsa-miR-15a-5p	0.3416	MIMAT0000068	VAT1	10493	NM_006373	1	1	1	0	1	1	0	1	1	1	1	1	10
hsa-miR-15a-5p	0.3416	MIMAT0000068	NEBL	10529	NM_006393	1	1	1	0	1	1	0	1	1	1	1	1	10
hsa-miR-15a-5p	0.3416	MIMAT0000068	SEC24A	10802	NM_021982	1	1	1	0	0	1	1	1	1	1	1	1	10
hsa-miR-15a-5p	0.3416	MIMAT0000068	RAB10	10890	NM_016131	1	1	1	0	1	1	0	1	1	1	1	1	10
hsa-miR-15a-5p	0.3416	MIMAT0000068	ADAMTS5	11096	NM_007038	1	1	1	0	1	1	0	1	1	1	1	1	10
hsa-miR-15a-5p	0.3416	MIMAT0000068	PRDM4	11108	NM_012406	1	1	1	0	1	1	0	1	1	1	1	1	10
hsa-miR-15a-5p	0.3416	MIMAT0000068	MGAT4A	11320	NM_012214	1	1	1	0	1	1	0	1	1	1	1	1	10
hsa-miR-15a-5p	0.3416	MIMAT0000068	ATG14	22863	NM_014924	1	1	1	0	1	1	0	1	1	1	1	1	10
hsa-miR-15a-5p	0.3416	MIMAT0000068	XPO7	23039	NM_015024	1	1	1	0	1	1	1	1	0	1	1	1	10
hsa-miR-15a-5p	0.3416	MIMAT0000068	WWC1	23286	NM_001161661	1	1	1	0	1	1	1	1	0	1	1	1	10
hsa-miR-15a-5p	0.3416	MIMAT0000068	AHCYL2	23382	NM_001130723	1	1	1	1	1	1	0	1	0	1	1	1	10
hsa-miR-15a-5p	0.3416	MIMAT0000068	CD2AP	23607	NM_012120	1	1	1	0	1	1	0	1	1	1	1	1	10
hsa-miR-15a-5p	0.3416	MIMAT0000068	CCDC28A	25901	NM_015439	1	1	1	0	1	1	0	1	1	1	1	1	10
hsa-miR-15a-5p	0.3416	MIMAT0000068	GORASP2	26003	NM_015530	0	1	1	0	1	1	1	1	1	1	1	1	10
hsa-miR-15a-5p	0.3416	MIMAT0000068	VPS33B	26276	NM_018668	1	1	1	0	1	1	1	0	1	1	1	1	10
hsa-miR-15a-5p	0.3416	MIMAT0000068	DLL1	28514	NM_005618	0	1	1	0	1	1	1	1	1	1	1	1	10
hsa-miR-15a-5p	0.3416	MIMAT0000068	NRBP1	29959	NM_013392	0	1	1	0	1	1	1	1	1	1	1	1	10
hsa-miR-15a-5p	0.3416	MIMAT0000068	DCAF8	50717	NM_015726	1	1	1	0	1	1	1	0	1	1	1	1	10
hsa-miR-15a-5p	0.3416	MIMAT0000068	CRIM1	51232	NM_016441	0	1	1	0	1	1	1	1	1	1	1	1	10
hsa-miR-15a-5p	0.3416	MIMAT0000068	SIX4	51804	NM_017420	1	1	1	0	0	1	1	1	1	1	1	1	10
hsa-miR-15a-5p	0.3416	MIMAT0000068	ANKIB1	54467	NM_019004	1	1	1	0	1	1	0	1	1	1	1	1	10
hsa-miR-15a-5p	0.3416	MIMAT0000068	EPB41L4B	54566	NM_019114	1	1	1	0	0	1	1	1	1	1	1	1	10
hsa-miR-15a-5p	0.3416	MIMAT0000068	RNF43	54894	NM_017763	1	1	1	1	0	1	0	1	1	1	1	1	10
hsa-miR-15a-5p	0.3416	MIMAT0000068	FBXW7	55294	NM_033632	1	1	1	0	1	1	1	1	0	1	1	1	10
hsa-miR-15a-5p	0.3416	MIMAT0000068	UBE2Q1	55585	NM_017582	1	1	1	0	1	1	0	1	1	1	1	1	10
hsa-miR-15a-5p	0.3416	MIMAT0000068	ASH1L	55870	NM_018489	1	1	1	0	1	1	0	1	1	1	1	1	10
hsa-miR-15a-5p	0.3416	MIMAT0000068	CYP26B1	56603	NM_019885	1	1	1	0	1	1	0	1	1	1	1	1	10
hsa-miR-15a-5p	0.3416	MIMAT0000068	ZFYVE20	64145	NM_022340	1	1	1	1	1	1	0	0	1	1	1	1	10
hsa-miR-15a-5p	0.3416	MIMAT0000068	FNDC3B	64778	NM_022763	1	1	1	0	1	1	1	0	1	1	1	1	10
hsa-miR-15a-5p	0.3416	MIMAT0000068	WNK3	65267	NM_020922	1	1	1	0	1	1	1	1	0	1	1	1	10
hsa-miR-15a-5p	0.3416	MIMAT0000068	FAM134A	79137	NM_024293	1	1	1	0	1	1	0	1	1	1	1	1	10
hsa-miR-15a-5p	0.3416	MIMAT0000068	NAA15	80155	NM_057175	1	1	1	0	0	1	1	1	1	1	1	1	10
hsa-miR-15a-5p	0.3416	MIMAT0000068	C1orf21	81563	NM_030806	1	1	1	0	1	1	0	1	1	1	1	1	10
hsa-miR-15a-5p	0.3416	MIMAT0000068	SH3BGRL2	83699	NM_031469	1	1	1	0	1	1	0	1	1	1	1	1	10
hsa-miR-15a-5p	0.3416	MIMAT0000068	TFAP2D	83741	NM_172238	0	1	1	1	1	1	1	1	1	0	1	1	10
hsa-miR-15a-5p	0.3416	MIMAT0000068	SPRYD3	84926	NM_032840	1	1	1	0	1	1	0	1	1	1	1	1	10
hsa-miR-15a-5p	0.3416	MIMAT0000068	WNT3A	89780	NM_033131	1	1	1	0	1	1	0	1	1	1	1	1	10
hsa-miR-15a-5p	0.3416	MIMAT0000068	SLITRK1	114798	NM_052910	1	1	1	0	1	1	0	1	1	1	1	1	10
hsa-miR-15a-5p	0.3416	MIMAT0000068	UHMK1	127933	NM_175866	1	1	1	0	1	1	0	1	1	1	1	1	10
hsa-miR-15a-5p	0.3416	MIMAT0000068	CACUL1	143384	NM_153810	1	1	1	0	1	1	0	1	1	1	1	1	10
hsa-miR-15a-5p	0.3416	MIMAT0000068	FAM91A1	157769	NM_144963	1	1	1	0	1	1	0	1	1	1	1	1	10
hsa-miR-15a-5p	0.3416	MIMAT0000068	SPRED1	161742	NM_152594	0	1	1	0	1	1	1	1	1	1	1	1	10
hsa-miR-15a-5p	0.3416	MIMAT0000068	CC2D1B	200014	NM_032449	1	1	1	0	1	1	0	1	1	1	1	1	10
hsa-miR-15a-5p	0.3416	MIMAT0000068	SLC36A1	206358	NM_078483	1	1	1	0	1	1	0	1	1	1	1	1	10
hsa-miR-15a-5p	0.3416	MIMAT0000068	COL24A1	255631	NM_152890	0	1	1	0	1	1	1	1	1	1	1	1	10
hsa-miR-15a-5p	0.3416	MIMAT0000068	TRIM59	286827	NM_173084	0	1	1	1	1	1	1	0	1	1	1	1	10
hsa-miR-15a-5p	0.3416	MIMAT0000068	NAT8L	339983	NM_178557	1	1	1	0	1	1	0	1	1	1	1	1	10
hsa-miR-15a-5p	0.3416	MIMAT0000068	TMEM55A	55529	NM_018710	1	0	1	0	1	1	1	1	1	1	1	1	10
hsa-miR-15a-5p	0.3416	MIMAT0000068	ACOX1	51	NM_001185039	1	1	1	0	1	1	0	1	0	1	1	1	9
hsa-miR-15a-5p	0.3416	MIMAT0000068	ADRB2	154	NM_000024	0	1	1	0	1	1	0	1	1	1	1	1	9
hsa-miR-15a-5p	0.3416	MIMAT0000068	AP2A1	160	NM_014203	0	1	1	0	1	1	1	1	0	1	1	1	9
hsa-miR-15a-5p	0.3416	MIMAT0000068	ZFHX3	463	NM_006885	1	1	1	0	0	1	0	1	1	1	1	1	9
hsa-miR-15a-5p	0.3416	MIMAT0000068	ATP6V1B2	526	NM_001693	1	1	1	0	0	1	1	0	1	1	1	1	9
hsa-miR-15a-5p	0.3416	MIMAT0000068	BAI1	575	NM_001702	1	1	1	0	0	1	1	1	1	0	1	1	9
hsa-miR-15a-5p	0.3416	MIMAT0000068	CCND1	595	NM_053056	1	1	1	0	0	1	0	1	1	1	1	1	9
hsa-miR-15a-5p	0.3416	MIMAT0000068	BCL2	596	NM_000633	1	1	1	0	0	1	0	1	1	1	1	1	9
hsa-miR-15a-5p	0.3416	MIMAT0000068	BDNF	627	NM_170735	1	1	1	0	1	1	0	1	0	1	1	1	9
hsa-miR-15a-5p	0.3416	MIMAT0000068	TMEM258	746	NM_014206	1	1	1	0	0	1	1	0	1	1	1	1	9
hsa-miR-15a-5p	0.3416	MIMAT0000068	CAPZA2	830	NM_006136	1	1	1	0	1	0	0	1	1	1	1	1	9
hsa-miR-15a-5p	0.3416	MIMAT0000068	RUNX1T1	862	NM_001198625	1	1	1	0	1	1	0	1	0	1	1	1	9
hsa-miR-15a-5p	0.3416	MIMAT0000068	CCND2	894	NM_001759	1	1	1	0	0	1	0	1	1	1	1	1	9
hsa-miR-15a-5p	0.3416	MIMAT0000068	CDC27	996	NM_001114091	1	1	1	0	1	1	0	1	0	1	1	1	9
hsa-miR-15a-5p	0.3416	MIMAT0000068	CHEK1	1111	NM_001114122	1	1	1	0	1	1	0	1	0	1	1	1	9
hsa-miR-15a-5p	0.3416	MIMAT0000068	CLCN5	1184	NM_001127899	1	1	1	0	1	1	0	1	0	1	1	1	9
hsa-miR-15a-5p	0.3416	MIMAT0000068	ESRRA	2101	NM_004451	0	1	1	0	0	1	1	1	1	1	1	1	9
hsa-miR-15a-5p	0.3416	MIMAT0000068	ACSL4	2182	NM_022977	1	1	1	0	0	1	1	1	0	1	1	1	9
hsa-miR-15a-5p	0.3416	MIMAT0000068	FASN	2194	NM_004104	1	1	1	0	1	1	1	0	1	0	1	1	9
hsa-miR-15a-5p	0.3416	MIMAT0000068	GDI2	2665	NM_001494	1	1	1	0	0	1	1	0	1	1	1	1	9
hsa-miR-15a-5p	0.3416	MIMAT0000068	GHR	2690	NM_001242400	1	1	1	0	1	1	0	1	0	1	1	1	9
hsa-miR-15a-5p	0.3416	MIMAT0000068	GNA12	2768	NM_007353	1	1	1	0	1	1	0	0	1	1	1	1	9
hsa-miR-15a-5p	0.3416	MIMAT0000068	GOLGA1	2800	NM_002077	1	1	1	0	0	1	0	1	1	1	1	1	9
hsa-miR-15a-5p	0.3416	MIMAT0000068	UBE2K	3093	NM_005339	1	1	1	0	1	1	1	0	0	1	1	1	9
hsa-miR-15a-5p	0.3416	MIMAT0000068	HNRNPA2B1	3181	NM_031243	1	1	1	0	0	1	1	1	0	1	1	1	9
hsa-miR-15a-5p	0.3416	MIMAT0000068	ITGA2	3673	NM_002203	0	1	1	0	1	1	0	1	1	1	1	1	9
hsa-miR-15a-5p	0.3416	MIMAT0000068	ITPR1	3708	NM_001168272	0	1	1	0	1	1	1	1	0	1	1	1	9
hsa-miR-15a-5p	0.3416	MIMAT0000068	JARID2	3720	NM_004973	0	1	1	0	0	1	1	1	1	1	1	1	9
hsa-miR-15a-5p	0.3416	MIMAT0000068	KCNA1	3736	NM_000217	1	1	1	1	0	1	0	0	1	1	1	1	9
hsa-miR-15a-5p	0.3416	MIMAT0000068	LRP2	4036	NM_004525	0	1	1	0	1	1	0	1	1	1	1	1	9
hsa-miR-15a-5p	0.3416	MIMAT0000068	CAPRIN1	4076	NM_005898	1	1	1	0	1	1	0	0	1	1	1	1	9
hsa-miR-15a-5p	0.3416	MIMAT0000068	MN1	4330	NM_002430	1	1	1	0	0	1	1	0	1	1	1	1	9
hsa-miR-15a-5p	0.3416	MIMAT0000068	MNT	4335	NM_020310	1	1	1	0	0	1	0	1	1	1	1	1	9
hsa-miR-15a-5p	0.3416	MIMAT0000068	MYBL1	4603	NM_001080416	1	1	1	0	0	1	0	1	1	1	1	1	9
hsa-miR-15a-5p	0.3416	MIMAT0000068	MYO1D	4642	NM_015194	1	1	1	0	0	1	1	0	1	1	1	1	9
hsa-miR-15a-5p	0.3416	MIMAT0000068	SEPT2	4735	NM_001008491	1	1	1	0	1	1	0	1	0	1	1	1	9
hsa-miR-15a-5p	0.3416	MIMAT0000068	NOS1	4842	NM_001204218	1	1	1	0	1	1	0	1	0	1	1	1	9
hsa-miR-15a-5p	0.3416	MIMAT0000068	ROR1	4919	NM_005012	1	1	1	0	0	1	1	1	0	1	1	1	9
hsa-miR-15a-5p	0.3416	MIMAT0000068	OMG	4974	NM_002544	1	1	1	0	0	1	1	1	1	0	1	1	9
hsa-miR-15a-5p	0.3416	MIMAT0000068	OTX1	5013	NM_014562	1	1	1	0	0	1	0	1	1	1	1	1	9
hsa-miR-15a-5p	0.3416	MIMAT0000068	PAFAH1B2	5049	NM_002572	1	1	1	0	1	1	0	1	0	1	1	1	9
hsa-miR-15a-5p	0.3416	MIMAT0000068	PCDH9	5101	NM_203487	1	1	1	0	1	1	0	1	0	1	1	1	9
hsa-miR-15a-5p	0.3416	MIMAT0000068	CDK17	5128	NM_001170464	1	1	1	0	1	1	1	1	0	0	1	1	9
hsa-miR-15a-5p	0.3416	MIMAT0000068	PDK4	5166	NM_002612	1	1	1	0	1	1	0	1	1	0	1	1	9
hsa-miR-15a-5p	0.3416	MIMAT0000068	PIM1	5292	NM_002648	1	1	1	0	0	1	0	1	1	1	1	1	9
hsa-miR-15a-5p	0.3416	MIMAT0000068	PITPNA	5306	NM_006224	1	1	1	0	0	1	0	1	1	1	1	1	9
hsa-miR-15a-5p	0.3416	MIMAT0000068	PLXNA2	5362	NM_025179	0	1	1	0	1	1	0	1	1	1	1	1	9
hsa-miR-15a-5p	0.3416	MIMAT0000068	POU3F2	5454	NM_005604	1	1	1	0	0	1	1	1	1	0	1	1	9
hsa-miR-15a-5p	0.3416	MIMAT0000068	PPL	5493	NM_002705	1	1	1	0	0	1	1	0	1	1	1	1	9
hsa-miR-15a-5p	0.3416	MIMAT0000068	MASP1	5648	NM_001879	1	1	1	0	1	1	0	0	1	1	1	1	9
hsa-miR-15a-5p	0.3416	MIMAT0000068	RELN	5649	NM_005045	0	1	1	0	1	1	1	1	0	1	1	1	9
hsa-miR-15a-5p	0.3416	MIMAT0000068	PTCH1	5727	NM_001083602	1	1	1	0	0	1	1	1	0	1	1	1	9
hsa-miR-15a-5p	0.3416	MIMAT0000068	PTPN3	5774	NM_001145369	1	1	1	0	1	1	0	1	0	1	1	1	9
hsa-miR-15a-5p	0.3416	MIMAT0000068	PTPRR	5801	NM_002849	1	1	1	0	1	1	1	0	0	1	1	1	9
hsa-miR-15a-5p	0.3416	MIMAT0000068	PURB	5814	NM_033224	1	1	1	0	0	1	0	1	1	1	1	1	9
hsa-miR-15a-5p	0.3416	MIMAT0000068	PVRL1	5818	NM_002855	1	1	1	0	0	1	0	1	1	1	1	1	9
hsa-miR-15a-5p	0.3416	MIMAT0000068	RAB3B	5865	NM_002867	1	1	1	0	1	1	0	0	1	1	1	1	9
hsa-miR-15a-5p	0.3416	MIMAT0000068	UPF1	5976	NM_002911	1	1	1	0	0	1	1	0	1	1	1	1	9
hsa-miR-15a-5p	0.3416	MIMAT0000068	RORA	6095	NM_134260	1	1	1	0	1	1	0	1	0	1	1	1	9
hsa-miR-15a-5p	0.3416	MIMAT0000068	SALL1	6299	NM_001127892	1	1	1	0	1	1	0	1	0	1	1	1	9
hsa-miR-15a-5p	0.3416	MIMAT0000068	SCN4B	6330	NM_174934	1	1	1	0	0	1	0	1	1	1	1	1	9
hsa-miR-15a-5p	0.3416	MIMAT0000068	CX3CL1	6376	NM_002996	1	1	1	0	0	1	0	1	1	1	1	1	9
hsa-miR-15a-5p	0.3416	MIMAT0000068	SGCD	6444	NM_000337	1	1	1	0	0	1	0	1	1	1	1	1	9
hsa-miR-15a-5p	0.3416	MIMAT0000068	SH3GL2	6456	NM_003026	1	1	1	0	0	1	1	1	1	0	1	1	9
hsa-miR-15a-5p	0.3416	MIMAT0000068	SKI	6497	NM_003036	1	1	1	0	0	1	0	1	1	1	1	1	9
hsa-miR-15a-5p	0.3416	MIMAT0000068	SLC1A2	6506	NM_004171	1	1	1	0	1	1	0	0	1	1	1	1	9
hsa-miR-15a-5p	0.3416	MIMAT0000068	SLC2A3	6515	NM_006931	1	1	1	0	0	1	0	1	1	1	1	1	9
hsa-miR-15a-5p	0.3416	MIMAT0000068	SLC6A4	6532	NM_001045	1	1	1	0	0	1	0	1	1	1	1	1	9
hsa-miR-15a-5p	0.3416	MIMAT0000068	SLC13A1	6561	NM_022444	1	1	1	0	1	1	0	0	1	1	1	1	9
hsa-miR-15a-5p	0.3416	MIMAT0000068	SSR1	6745	NM_003144	1	1	1	0	1	1	0	0	1	1	1	1	9
hsa-miR-15a-5p	0.3416	MIMAT0000068	SSRP1	6749	NM_003146	1	1	1	0	0	1	1	0	1	1	1	1	9
hsa-miR-15a-5p	0.3416	MIMAT0000068	STC1	6781	NM_003155	1	1	1	0	0	1	1	0	1	1	1	1	9
hsa-miR-15a-5p	0.3416	MIMAT0000068	STXBP3	6814	NM_007269	1	1	1	0	1	1	0	1	1	0	1	1	9
hsa-miR-15a-5p	0.3416	MIMAT0000068	STYX	6815	NM_145251	1	1	1	0	0	1	0	1	1	1	1	1	9
hsa-miR-15a-5p	0.3416	MIMAT0000068	VAMP1	6843	NM_199245	1	1	1	0	1	1	0	1	1	0	1	1	9
hsa-miR-15a-5p	0.3416	MIMAT0000068	SYPL1	6856	NM_006754	1	1	1	0	1	1	0	1	0	1	1	1	9
hsa-miR-15a-5p	0.3416	MIMAT0000068	TBX2	6909	NM_005994	1	1	1	0	0	1	1	0	1	1	1	1	9
hsa-miR-15a-5p	0.3416	MIMAT0000068	TTC1	7265	NM_003314	1	1	1	0	0	1	1	0	1	1	1	1	9
hsa-miR-15a-5p	0.3416	MIMAT0000068	UBE2B	7320	NM_003337	1	1	1	0	0	1	1	0	1	1	1	1	9
hsa-miR-15a-5p	0.3416	MIMAT0000068	HMGA2	8091	NM_003483	1	1	1	0	0	1	0	1	1	1	1	1	9
hsa-miR-15a-5p	0.3416	MIMAT0000068	MKNK1	8569	NM_003684	1	1	1	0	1	1	0	0	1	1	1	1	9
hsa-miR-15a-5p	0.3416	MIMAT0000068	KLF7	8609	NM_003709	1	1	1	0	0	1	1	0	1	1	1	1	9
hsa-miR-15a-5p	0.3416	MIMAT0000068	DDX3Y	8653	NM_001122665	1	1	1	1	0	1	0	1	0	1	1	1	9
hsa-miR-15a-5p	0.3416	MIMAT0000068	CDS2	8760	NM_003818	1	1	1	0	0	1	0	1	1	1	1	1	9
hsa-miR-15a-5p	0.3416	MIMAT0000068	CD164	8763	NM_006016	0	1	1	0	1	1	0	1	1	1	1	1	9
hsa-miR-15a-5p	0.3416	MIMAT0000068	DCAF5	8816	NM_003861	1	1	1	0	0	1	0	1	1	1	1	1	9
hsa-miR-15a-5p	0.3416	MIMAT0000068	NRP2	8828	NM_201266	1	1	1	0	0	1	1	1	0	1	1	1	9
hsa-miR-15a-5p	0.3416	MIMAT0000068	CDK5R1	8851	NM_003885	1	1	1	0	0	1	0	1	1	1	1	1	9
hsa-miR-15a-5p	0.3416	MIMAT0000068	APLN	8862	NM_017413	1	1	1	0	0	1	0	1	1	1	1	1	9
hsa-miR-15a-5p	0.3416	MIMAT0000068	EIF2B2	8892	NM_014239	0	1	1	0	1	1	1	0	1	1	1	1	9
hsa-miR-15a-5p	0.3416	MIMAT0000068	BTRC	8945	NM_033637	1	1	1	0	1	1	0	1	0	1	1	1	9
hsa-miR-15a-5p	0.3416	MIMAT0000068	NFS1	9054	NM_021100	1	1	1	0	1	1	0	0	1	1	1	1	9
hsa-miR-15a-5p	0.3416	MIMAT0000068	USP6	9098	NM_004505	1	1	0	1	0	1	0	1	1	1	1	1	9
hsa-miR-15a-5p	0.3416	MIMAT0000068	LATS1	9113	NM_004690	0	1	1	0	1	1	0	1	1	1	1	1	9
hsa-miR-15a-5p	0.3416	MIMAT0000068	VAPB	9217	NM_004738	1	1	1	0	1	1	0	0	1	1	1	1	9
hsa-miR-15a-5p	0.3416	MIMAT0000068	UBE4A	9354	NM_004788	0	1	1	0	1	1	1	0	1	1	1	1	9
hsa-miR-15a-5p	0.3416	MIMAT0000068	ONECUT2	9480	NM_004852	1	1	1	0	0	1	0	1	1	1	1	1	9
hsa-miR-15a-5p	0.3416	MIMAT0000068	CLOCK	9575	NM_001267843	1	1	1	0	0	1	1	1	0	1	1	1	9
hsa-miR-15a-5p	0.3416	MIMAT0000068	DEPDC5	9681	NM_001242896	1	1	1	0	1	1	1	0	0	1	1	1	9
hsa-miR-15a-5p	0.3416	MIMAT0000068	ARHGAP32	9743	NM_001142685	1	1	1	0	1	1	0	1	0	1	1	1	9
hsa-miR-15a-5p	0.3416	MIMAT0000068	KIAA0247	9766	NM_014734	1	1	1	0	1	1	0	0	1	1	1	1	9
hsa-miR-15a-5p	0.3416	MIMAT0000068	TRANK1	9881	NM_014831	0	1	1	0	1	1	0	1	1	1	1	1	9
hsa-miR-15a-5p	0.3416	MIMAT0000068	DMTF1	9988	XM_005250733	1	1	1	1	0	1	1	0	0	1	1	1	9
hsa-miR-15a-5p	0.3416	MIMAT0000068	DCAF7	10238	NM_005828	1	1	1	0	0	1	0	1	1	1	1	1	9
hsa-miR-15a-5p	0.3416	MIMAT0000068	SPRY3	10251	NM_005840	1	1	1	1	1	1	0	0	0	1	1	1	9
hsa-miR-15a-5p	0.3416	MIMAT0000068	MICU1	10367	NM_006077	1	1	1	0	0	1	0	1	1	1	1	1	9
hsa-miR-15a-5p	0.3416	MIMAT0000068	CDC42EP2	10435	NM_006779	0	1	1	1	0	1	0	1	1	1	1	1	9
hsa-miR-15a-5p	0.3416	MIMAT0000068	SLC9A6	10479	NM_001042537	1	1	1	0	1	1	0	1	0	1	1	1	9
hsa-miR-15a-5p	0.3416	MIMAT0000068	CARM1	10498	NM_199141	0	1	1	0	1	1	1	0	1	1	1	1	9
hsa-miR-15a-5p	0.3416	MIMAT0000068	IPO7	10527	NM_006391	1	1	1	0	1	1	0	1	0	1	1	1	9
hsa-miR-15a-5p	0.3416	MIMAT0000068	POLR3F	10621	NM_006466	1	1	1	0	1	1	0	1	1	0	1	1	9
hsa-miR-15a-5p	0.3416	MIMAT0000068	MMP24	10893	NM_006690	1	1	1	0	0	1	0	1	1	1	1	1	9
hsa-miR-15a-5p	0.3416	MIMAT0000068	YWHAQ	10971	NM_006826	0	1	1	0	0	1	1	1	1	1	1	1	9
hsa-miR-15a-5p	0.3416	MIMAT0000068	CLASRP	11129	NM_007056	0	1	1	0	1	1	1	1	1	0	1	1	9
hsa-miR-15a-5p	0.3416	MIMAT0000068	ADAMTS6	11174	NM_197941	1	1	1	0	0	1	1	0	1	1	1	1	9
hsa-miR-15a-5p	0.3416	MIMAT0000068	SUPT16H	11198	NM_007192	0	1	1	1	0	1	1	1	1	0	1	1	9
hsa-miR-15a-5p	0.3416	MIMAT0000068	CNKSR2	22866	NM_014927	1	1	1	0	0	1	1	1	0	1	1	1	9
hsa-miR-15a-5p	0.3416	MIMAT0000068	MAPRE1	22919	NM_012325	0	1	1	0	0	1	1	1	1	1	1	1	9
hsa-miR-15a-5p	0.3416	MIMAT0000068	ATF6	22926	NM_007348	1	1	1	0	1	1	0	0	1	1	1	1	9
hsa-miR-15a-5p	0.3416	MIMAT0000068	ELL2	22936	NM_012081	1	1	1	0	0	1	0	1	1	1	1	1	9
hsa-miR-15a-5p	0.3416	MIMAT0000068	ZNF609	23060	NM_015042	0	1	1	0	0	1	1	1	1	1	1	1	9
hsa-miR-15a-5p	0.3416	MIMAT0000068	SWAP70	23075	NM_015055	1	1	1	0	1	1	0	0	1	1	1	1	9
hsa-miR-15a-5p	0.3416	MIMAT0000068	TRIM35	23087	NM_171982	1	1	1	0	1	1	0	0	1	1	1	1	9
hsa-miR-15a-5p	0.3416	MIMAT0000068	GGA3	23163	NM_001172703	1	1	1	0	1	1	0	1	0	1	1	1	9
hsa-miR-15a-5p	0.3416	MIMAT0000068	NUP210	23225	NM_024923	1	1	1	0	0	1	1	0	1	1	1	1	9
hsa-miR-15a-5p	0.3416	MIMAT0000068	MMD	23531	NM_012329	1	1	1	0	0	1	1	1	1	0	1	1	9
hsa-miR-15a-5p	0.3416	MIMAT0000068	KPNA6	23633	NM_012316	1	1	1	0	0	1	0	1	1	1	1	1	9
hsa-miR-15a-5p	0.3416	MIMAT0000068	PLA2G15	23659	NM_012320	0	1	1	0	1	1	0	1	1	1	1	1	9
hsa-miR-15a-5p	0.3416	MIMAT0000068	PHF19	26147	NM_015651	0	1	1	0	1	1	0	1	1	1	1	1	9
hsa-miR-15a-5p	0.3416	MIMAT0000068	LAMP3	27074	NM_014398	1	1	1	0	1	1	0	0	1	1	1	1	9
hsa-miR-15a-5p	0.3416	MIMAT0000068	DESI1	27351	NM_015704	1	1	1	0	1	1	1	0	0	1	1	1	9
hsa-miR-15a-5p	0.3416	MIMAT0000068	HIPK2	28996	NM_022740	1	1	1	0	1	1	0	1	0	1	1	1	9
hsa-miR-15a-5p	0.3416	MIMAT0000068	TFCP2L1	29842	NM_014553	1	1	1	0	1	1	0	0	1	1	1	1	9
hsa-miR-15a-5p	0.3416	MIMAT0000068	ST8SIA3	51046	NM_015879	1	1	1	0	1	1	0	0	1	1	1	1	9
hsa-miR-15a-5p	0.3416	MIMAT0000068	RAB9B	51209	NM_016370	1	1	1	0	1	1	1	0	0	1	1	1	9
hsa-miR-15a-5p	0.3416	MIMAT0000068	EMC4	51234	NM_016454	1	1	1	0	0	1	1	0	1	1	1	1	9
hsa-miR-15a-5p	0.3416	MIMAT0000068	NRN1	51299	NM_016588	1	1	1	0	0	1	1	1	1	0	1	1	9
hsa-miR-15a-5p	0.3416	MIMAT0000068	RNF138	51444	NM_016271	1	1	1	0	1	1	0	1	0	1	1	1	9
hsa-miR-15a-5p	0.3416	MIMAT0000068	GALNT7	51809	NM_017423	1	1	1	0	0	1	1	0	1	1	1	1	9
hsa-miR-15a-5p	0.3416	MIMAT0000068	LRP1B	53353	NM_018557	0	1	1	0	1	1	0	1	1	1	1	1	9
hsa-miR-15a-5p	0.3416	MIMAT0000068	C17orf59	54785	NM_017622	0	1	1	0	1	1	0	1	1	1	1	1	9
hsa-miR-15a-5p	0.3416	MIMAT0000068	TMEM255A	55026	NM_017938	0	1	1	0	1	1	1	1	0	1	1	1	9
hsa-miR-15a-5p	0.3416	MIMAT0000068	PTCD3	55037	NM_017952	1	1	1	0	1	1	0	0	1	1	1	1	9
hsa-miR-15a-5p	0.3416	MIMAT0000068	ARL8B	55207	NM_018184	0	1	1	0	0	1	1	1	1	1	1	1	9
hsa-miR-15a-5p	0.3416	MIMAT0000068	TMEM100	55273	NM_001099640	1	1	1	1	1	1	0	0	0	1	1	1	9
hsa-miR-15a-5p	0.3416	MIMAT0000068	PPP6R3	55291	NM_001164160	1	1	1	0	0	1	1	1	0	1	1	1	9
hsa-miR-15a-5p	0.3416	MIMAT0000068	RFK	55312	NM_018339	1	1	1	0	1	1	0	0	1	1	1	1	9
hsa-miR-15a-5p	0.3416	MIMAT0000068	DRAM1	55332	NM_018370	1	1	1	1	0	1	0	0	1	1	1	1	9
hsa-miR-15a-5p	0.3416	MIMAT0000068	TASP1	55617	NM_017714	0	1	1	0	1	1	1	0	1	1	1	1	9
hsa-miR-15a-5p	0.3416	MIMAT0000068	IPO9	55705	NM_018085	1	1	1	0	0	1	0	1	1	1	1	1	9
hsa-miR-15a-5p	0.3416	MIMAT0000068	OGDHL	55753	NM_018245	1	1	1	0	0	1	1	0	1	1	1	1	9
hsa-miR-15a-5p	0.3416	MIMAT0000068	UBFD1	56061	NM_019116	1	1	1	0	0	1	0	1	1	1	1	1	9
hsa-miR-15a-5p	0.3416	MIMAT0000068	MTFR1L	56181	NM_019557	0	1	1	0	1	1	1	1	0	1	1	1	9
hsa-miR-15a-5p	0.3416	MIMAT0000068	CHPT1	56994	NM_020244	0	1	1	0	0	1	1	1	1	1	1	1	9
hsa-miR-15a-5p	0.3416	MIMAT0000068	CCDC47	57003	NM_020198	1	1	1	0	0	1	1	0	1	1	1	1	9
hsa-miR-15a-5p	0.3416	MIMAT0000068	RALGAPB	57148	NM_020336	1	1	1	0	0	1	0	1	1	1	1	1	9
hsa-miR-15a-5p	0.3416	MIMAT0000068	SMURF1	57154	NM_020429	1	1	1	0	1	1	0	1	0	1	1	1	9
hsa-miR-15a-5p	0.3416	MIMAT0000068	DOLPP1	57171	NM_020438	1	1	1	0	0	1	0	1	1	1	1	1	9
hsa-miR-15a-5p	0.3416	MIMAT0000068	SHROOM4	57477	NM_020717	0	1	1	0	1	1	0	1	1	1	1	1	9
hsa-miR-15a-5p	0.3416	MIMAT0000068	NYNRIN	57523	NM_025081	1	1	1	0	0	1	0	1	1	1	1	1	9
hsa-miR-15a-5p	0.3416	MIMAT0000068	NUFIP2	57532	NM_020772	1	1	1	0	0	1	0	1	1	1	1	1	9
hsa-miR-15a-5p	0.3416	MIMAT0000068	MIB1	57534	NM_020774	1	1	1	0	0	1	0	1	1	1	1	1	9
hsa-miR-15a-5p	0.3416	MIMAT0000068	TAOK1	57551	NM_020791	1	1	1	0	0	1	1	0	1	1	1	1	9
hsa-miR-15a-5p	0.3416	MIMAT0000068	DHX35	60625	NM_021931	1	1	1	0	0	1	1	0	1	1	1	1	9
hsa-miR-15a-5p	0.3416	MIMAT0000068	TSPYL2	64061	NM_022117	1	1	1	0	0	1	0	1	1	1	1	1	9
hsa-miR-15a-5p	0.3416	MIMAT0000068	ABCG4	64137	NM_022169	1	1	1	0	0	1	1	1	1	0	1	1	9
hsa-miR-15a-5p	0.3416	MIMAT0000068	GAREM	64762	NM_001242409	1	1	1	0	1	1	0	1	0	1	1	1	9
hsa-miR-15a-5p	0.3416	MIMAT0000068	ELOVL6	79071	NM_024090	1	1	1	0	0	1	1	0	1	1	1	1	9
hsa-miR-15a-5p	0.3416	MIMAT0000068	CHAC1	79094	NM_024111	1	1	1	0	0	1	0	1	1	1	1	1	9
hsa-miR-15a-5p	0.3416	MIMAT0000068	TMEM43	79188	NM_024334	1	1	1	0	1	1	0	0	1	1	1	1	9
hsa-miR-15a-5p	0.3416	MIMAT0000068	CCNJL	79616	NM_024565	1	1	1	0	0	1	0	1	1	1	1	1	9
hsa-miR-15a-5p	0.3416	MIMAT0000068	YRDC	79693	NM_024640	1	1	1	0	1	1	0	0	1	1	1	1	9
hsa-miR-15a-5p	0.3416	MIMAT0000068	TBL1XR1	79718	NM_024665	1	1	1	0	1	1	0	1	1	0	1	1	9
hsa-miR-15a-5p	0.3416	MIMAT0000068	ZFHX4	79776	NM_024721	1	1	1	0	1	1	0	1	1	0	1	1	9
hsa-miR-15a-5p	0.3416	MIMAT0000068	MOB3B	79817	NM_024761	1	1	1	0	0	1	0	1	1	1	1	1	9
hsa-miR-15a-5p	0.3416	MIMAT0000068	CPSF7	79869	NM_024811	0	1	1	0	0	1	1	1	1	1	1	1	9
hsa-miR-15a-5p	0.3416	MIMAT0000068	KIAA0319L	79932	NM_024874	1	1	1	0	0	1	1	0	1	1	1	1	9
hsa-miR-15a-5p	0.3416	MIMAT0000068	NAA25	80018	NM_024953	0	1	1	0	0	1	1	1	1	1	1	1	9
hsa-miR-15a-5p	0.3416	MIMAT0000068	ATF7IP2	80063	NM_024997	1	1	1	0	0	1	0	1	1	1	1	1	9
hsa-miR-15a-5p	0.3416	MIMAT0000068	WDR82	80335	NM_025222	1	1	1	0	0	1	0	1	1	1	1	1	9
hsa-miR-15a-5p	0.3416	MIMAT0000068	GPR63	81491	NM_001143957	1	1	1	0	1	1	1	1	0	0	1	1	9
hsa-miR-15a-5p	0.3416	MIMAT0000068	NUAK2	81788	NM_030952	0	1	1	0	1	1	0	1	1	1	1	1	9
hsa-miR-15a-5p	0.3416	MIMAT0000068	SEH1L	81929	NM_031216	0	1	1	0	1	1	0	1	1	1	1	1	9
hsa-miR-15a-5p	0.3416	MIMAT0000068	COG3	83548	NM_031431	1	1	1	0	0	1	1	0	1	1	1	1	9
hsa-miR-15a-5p	0.3416	MIMAT0000068	CHD6	84181	NM_032221	0	1	1	0	1	1	1	0	1	1	1	1	9
hsa-miR-15a-5p	0.3416	MIMAT0000068	PCGF5	84333	NM_032373	0	1	1	0	1	1	0	1	1	1	1	1	9
hsa-miR-15a-5p	0.3416	MIMAT0000068	KIAA1804	84451	NM_032435	1	1	1	0	1	1	0	0	1	1	1	1	9
hsa-miR-15a-5p	0.3416	MIMAT0000068	LCOR	84458	NM_032440	1	1	1	0	0	1	0	1	1	1	1	1	9
hsa-miR-15a-5p	0.3416	MIMAT0000068	KRTAP4-4	84616	NM_032524	1	1	1	0	0	1	0	1	1	1	1	1	9
hsa-miR-15a-5p	0.3416	MIMAT0000068	CBX2	84733	NM_005189	1	1	1	0	1	1	0	0	1	1	1	1	9
hsa-miR-15a-5p	0.3416	MIMAT0000068	PLXDC2	84898	NM_032812	1	1	1	0	0	1	1	0	1	1	1	1	9
hsa-miR-15a-5p	0.3416	MIMAT0000068	ABHD13	84945	NM_032859	0	1	1	0	1	1	0	1	1	1	1	1	9
hsa-miR-15a-5p	0.3416	MIMAT0000068	ZCCHC3	85364	NM_033089	0	1	1	0	1	1	0	1	1	1	1	1	9
hsa-miR-15a-5p	0.3416	MIMAT0000068	EPT1	85465	NM_033505	1	1	1	0	0	1	0	1	1	1	1	1	9
hsa-miR-15a-5p	0.3416	MIMAT0000068	FCHSD1	89848	NM_033449	0	1	1	0	1	1	0	1	1	1	1	1	9
hsa-miR-15a-5p	0.3416	MIMAT0000068	TMEM55B	90809	NM_001100814	1	1	1	0	1	1	1	0	0	1	1	1	9
hsa-miR-15a-5p	0.3416	MIMAT0000068	PKDCC	91461	NM_138370	0	1	1	0	0	1	1	1	1	1	1	1	9
hsa-miR-15a-5p	0.3416	MIMAT0000068	YTHDC1	91746	NM_001031732	1	1	1	0	1	1	1	1	0	0	1	1	9
hsa-miR-15a-5p	0.3416	MIMAT0000068	CDHR1	92211	NM_033100	1	1	1	0	0	1	1	0	1	1	1	1	9
hsa-miR-15a-5p	0.3416	MIMAT0000068	SPSB4	92369	NM_080862	1	1	1	0	0	1	0	1	1	1	1	1	9
hsa-miR-15a-5p	0.3416	MIMAT0000068	ARHGAP12	94134	NM_018287	0	1	1	0	0	1	1	1	1	1	1	1	9
hsa-miR-15a-5p	0.3416	MIMAT0000068	FNIP1	96459	NM_133372	1	1	1	0	0	1	1	1	0	1	1	1	9
hsa-miR-15a-5p	0.3416	MIMAT0000068	CPEB2	132864	NM_001177382	1	1	1	0	1	1	0	1	0	1	1	1	9
hsa-miR-15a-5p	0.3416	MIMAT0000068	UBQLNL	143630	NM_145053	1	1	1	0	1	1	0	1	1	0	1	1	9
hsa-miR-15a-5p	0.3416	MIMAT0000068	TTC14	151613	NM_001042601	0	1	1	0	1	1	0	1	1	1	1	1	9
hsa-miR-15a-5p	0.3416	MIMAT0000068	BTLA	151888	NM_181780	1	1	1	0	1	1	0	1	0	1	1	1	9
hsa-miR-15a-5p	0.3416	MIMAT0000068	SNRNP48	154007	NM_152551	1	1	1	0	1	1	0	0	1	1	1	1	9
hsa-miR-15a-5p	0.3416	MIMAT0000068	ADAMTS18	170692	NM_199355	0	1	1	0	0	1	1	1	1	1	1	1	9
hsa-miR-15a-5p	0.3416	MIMAT0000068	ZNF449	203523	NM_152695	1	1	1	0	0	1	0	1	1	1	1	1	9
hsa-miR-15a-5p	0.3416	MIMAT0000068	VMA21	203547	NM_001017980	1	1	1	0	0	1	0	1	1	1	1	1	9
hsa-miR-15a-5p	0.3416	MIMAT0000068	LRRC55	219527	NM_001005210	1	1	1	0	0	1	0	1	1	1	1	1	9
hsa-miR-15a-5p	0.3416	MIMAT0000068	ZBTB9	221504	NM_152735	0	1	1	0	1	1	0	1	1	1	1	1	9
hsa-miR-15a-5p	0.3416	MIMAT0000068	FOXK1	221937	NM_001037165	1	1	1	0	1	1	0	0	1	1	1	1	9
hsa-miR-15a-5p	0.3416	MIMAT0000068	PGM2L1	283209	NM_173582	1	1	1	0	0	1	0	1	1	1	1	1	9
hsa-miR-15a-5p	0.3416	MIMAT0000068	ZNF326	284695	NM_182976	0	1	1	0	1	1	0	1	1	1	1	1	9
hsa-miR-15a-5p	0.3416	MIMAT0000068	DPY19L4	286148	NM_181787	1	1	1	0	1	1	0	0	1	1	1	1	9
hsa-miR-15a-5p	0.3416	MIMAT0000068	ZNF81	347344	NM_007137	1	1	1	0	1	1	0	0	1	1	1	1	9
hsa-miR-15a-5p	0.3416	MIMAT0000068	IRF2BP2	359948	NM_182972	1	1	1	0	0	1	1	1	0	1	1	1	9
hsa-miR-15a-5p	0.3416	MIMAT0000068	CEP85L	387119	NM_001042475	0	1	1	0	1	1	0	1	1	1	1	1	9
hsa-miR-15a-5p	0.3416	MIMAT0000068	LIN28B	389421	NM_001004317	1	1	1	0	0	1	1	0	1	1	1	1	9
hsa-miR-15a-5p	0.3416	MIMAT0000068	ACVR2A	92	NM_001616	1	0	1	0	1	1	1	1	1	0	1	1	9
hsa-miR-15a-5p	0.3416	MIMAT0000068	ARL2	402	NM_001667	1	0	1	0	1	1	1	1	1	0	1	1	9
hsa-miR-15a-5p	0.3416	MIMAT0000068	B4GALT1	2683	NM_001497	1	0	1	0	1	1	0	1	1	1	1	1	9
hsa-miR-15a-5p	0.3416	MIMAT0000068	KCNJ2	3759	NM_000891	1	0	1	0	1	1	1	1	1	0	1	1	9
hsa-miR-15a-5p	0.3416	MIMAT0000068	KIF5A	3798	NM_004984	1	0	1	0	1	1	1	1	1	0	1	1	9
hsa-miR-15a-5p	0.3416	MIMAT0000068	MYB	4602	NM_005375	1	0	1	0	1	1	1	1	1	0	1	1	9
hsa-miR-15a-5p	0.3416	MIMAT0000068	CDK17	5128	NM_002595	1	0	1	0	1	1	1	1	1	0	1	1	9
hsa-miR-15a-5p	0.3416	MIMAT0000068	TMPRSS15	5651	NM_002772	1	0	1	0	1	1	1	0	1	1	1	1	9
hsa-miR-15a-5p	0.3416	MIMAT0000068	RPS6KA3	6197	NM_004586	1	0	1	0	1	1	1	1	1	0	1	1	9
hsa-miR-15a-5p	0.3416	MIMAT0000068	ATXN2	6311	NM_002973	1	0	1	0	1	1	1	1	1	0	1	1	9
hsa-miR-15a-5p	0.3416	MIMAT0000068	SGK1	6446	NM_005627	1	0	1	0	1	1	1	1	1	0	1	1	9
hsa-miR-15a-5p	0.3416	MIMAT0000068	SLC20A2	6575	NM_006749	1	0	1	0	1	1	1	1	1	0	1	1	9
hsa-miR-15a-5p	0.3416	MIMAT0000068	SON	6651	NM_032195	1	0	1	0	1	1	1	1	1	0	1	1	9
hsa-miR-15a-5p	0.3416	MIMAT0000068	STX1A	6804	NM_004603	1	0	1	0	1	1	0	1	1	1	1	1	9
hsa-miR-15a-5p	0.3416	MIMAT0000068	UBE2V1	7335	NM_021988	1	0	1	0	1	1	1	1	0	1	1	1	9
hsa-miR-15a-5p	0.3416	MIMAT0000068	XDH	7498	NM_000379	1	0	1	0	1	1	1	0	1	1	1	1	9
hsa-miR-15a-5p	0.3416	MIMAT0000068	RECK	8434	NM_021111	1	0	1	0	1	1	1	1	1	0	1	1	9
hsa-miR-15a-5p	0.3416	MIMAT0000068	CUL2	8453	NM_003591	1	0	1	0	1	1	1	1	1	0	1	1	9
hsa-miR-15a-5p	0.3416	MIMAT0000068	PPAP2A	8611	NM_176895	1	0	1	0	1	1	1	1	0	1	1	1	9
hsa-miR-15a-5p	0.3416	MIMAT0000068	KIF23	9493	NM_138555	1	0	1	0	1	1	1	1	0	1	1	1	9
hsa-miR-15a-5p	0.3416	MIMAT0000068	CLOCK	9575	NM_004898	1	0	1	0	1	1	1	1	1	0	1	1	9
hsa-miR-15a-5p	0.3416	MIMAT0000068	HELZ	9931	NM_014877	1	0	1	0	1	1	1	1	1	0	1	1	9
hsa-miR-15a-5p	0.3416	MIMAT0000068	DMTF1	9988	NM_021145	1	0	1	0	1	1	1	1	1	0	1	1	9
hsa-miR-15a-5p	0.3416	MIMAT0000068	ABCC5	10057	NM_005688	1	0	1	0	1	1	1	1	1	0	1	1	9
hsa-miR-15a-5p	0.3416	MIMAT0000068	RBM6	10180	NM_005777	1	0	1	0	1	1	1	1	1	0	1	1	9
hsa-miR-15a-5p	0.3416	MIMAT0000068	WWC1	23286	NM_015238	1	0	1	0	1	1	1	1	1	0	1	1	9
hsa-miR-15a-5p	0.3416	MIMAT0000068	WBP11	51729	NM_016312	1	0	1	0	1	1	1	1	1	0	1	1	9
hsa-miR-15a-5p	0.3416	MIMAT0000068	EPB41L4B	54566	NM_018424	1	0	1	0	1	1	1	1	1	0	1	1	9
hsa-miR-15a-5p	0.3416	MIMAT0000068	STOX2	56977	NM_020225	1	0	1	0	1	1	1	1	1	0	1	1	9
hsa-miR-15a-5p	0.3416	MIMAT0000068	SIPA1L2	57568	NM_020808	1	0	1	0	1	1	1	1	1	0	1	1	9
hsa-miR-15a-5p	0.3416	MIMAT0000068	SEMA6D	80031	NM_153619	1	0	1	0	1	1	1	1	1	0	1	1	9
hsa-miR-15a-5p	0.3416	MIMAT0000068	GPR63	81491	NM_030784	1	0	1	0	1	1	1	1	1	0	1	1	9
hsa-miR-15a-5p	0.3416	MIMAT0000068	ATXN7L2	127002	NM_153340	1	0	1	0	1	1	1	1	1	0	1	1	9
hsa-miR-15a-5p	0.3416	MIMAT0000068	FAM81A	145773	NM_152450	1	0	1	0	1	1	1	1	1	0	1	1	9
hsa-miR-15a-5p	0.3416	MIMAT0000068	RASGEF1B	153020	NM_152545	1	0	1	0	1	1	1	1	1	0	1	1	9
hsa-miR-15a-5p	0.3416	MIMAT0000068	ZBTB34	403341	NM_001099270	1	0	1	0	1	1	1	1	1	0	1	1	9
hsa-miR-15a-5p	0.3416	MIMAT0000068	ABL2	27	NM_007314	0	1	1	0	1	1	0	1	0	1	1	1	8
hsa-miR-15a-5p	0.3416	MIMAT0000068	ACAA1	30	NM_001607	0	1	1	0	0	1	1	0	1	1	1	1	8
hsa-miR-15a-5p	0.3416	MIMAT0000068	ACVR2A	92	NM_001278579	1	1	1	0	0	1	1	0	0	1	1	1	8
hsa-miR-15a-5p	0.3416	MIMAT0000068	AK4	205	NM_001005353	1	1	1	0	0	1	0	1	0	1	1	1	8
hsa-miR-15a-5p	0.3416	MIMAT0000068	AKT2	208	NM_001626	1	1	1	0	0	1	0	0	1	1	1	1	8
hsa-miR-15a-5p	0.3416	MIMAT0000068	ALDH1A3	220	NM_000693	1	1	1	0	0	1	0	0	1	1	1	1	8
hsa-miR-15a-5p	0.3416	MIMAT0000068	APLP2	334	NM_001642	0	1	1	0	0	1	1	0	1	1	1	1	8
hsa-miR-15a-5p	0.3416	MIMAT0000068	APP	351	NM_000484	1	1	1	0	0	1	0	1	0	1	1	1	8
hsa-miR-15a-5p	0.3416	MIMAT0000068	AR	367	NM_000044	1	1	1	0	0	1	0	1	0	1	1	1	8
hsa-miR-15a-5p	0.3416	MIMAT0000068	ARHGAP5	394	XM_005267636	1	1	1	0	0	1	1	0	0	1	1	1	8
hsa-miR-15a-5p	0.3416	MIMAT0000068	ARHGDIA	396	NM_001185077	1	1	1	0	0	1	0	1	0	1	1	1	8
hsa-miR-15a-5p	0.3416	MIMAT0000068	ARL3	403	NM_004311	1	1	1	0	1	1	0	0	1	0	1	1	8
hsa-miR-15a-5p	0.3416	MIMAT0000068	ASCL2	430	NM_005170	1	1	1	0	0	1	0	0	1	1	1	1	8
hsa-miR-15a-5p	0.3416	MIMAT0000068	ASTN1	460	NM_004319	1	1	1	0	0	1	0	0	1	1	1	1	8
hsa-miR-15a-5p	0.3416	MIMAT0000068	ATP2B2	491	XM_005265179	1	1	1	0	0	1	1	0	0	1	1	1	8
hsa-miR-15a-5p	0.3416	MIMAT0000068	ATP6V0B	533	XM_005270944	1	1	1	0	0	1	1	0	0	1	1	1	8
hsa-miR-15a-5p	0.3416	MIMAT0000068	BAAT	570	NM_001701	1	1	0	0	0	1	1	0	1	1	1	1	8
hsa-miR-15a-5p	0.3416	MIMAT0000068	POLR3D	661	NM_001722	1	1	1	0	0	1	0	0	1	1	1	1	8
hsa-miR-15a-5p	0.3416	MIMAT0000068	DAGLA	747	NM_006133	0	1	1	0	0	1	1	0	1	1	1	1	8
hsa-miR-15a-5p	0.3416	MIMAT0000068	CACNB4	785	NM_001005747	1	1	1	0	0	1	0	1	0	1	1	1	8
hsa-miR-15a-5p	0.3416	MIMAT0000068	RUNX1	861	NM_001001890	1	1	1	1	0	1	0	0	0	1	1	1	8
hsa-miR-15a-5p	0.3416	MIMAT0000068	CBFA2T3	863	NM_005187	1	1	1	0	0	1	0	1	0	1	1	1	8
hsa-miR-15a-5p	0.3416	MIMAT0000068	CD28	940	NM_006139	1	1	1	0	0	1	0	1	1	0	1	1	8
hsa-miR-15a-5p	0.3416	MIMAT0000068	CDK6	1021	NM_001145306	1	1	1	0	0	1	0	1	0	1	1	1	8
hsa-miR-15a-5p	0.3416	MIMAT0000068	CEBPG	1054	NM_001806	0	1	1	1	0	1	0	0	1	1	1	1	8
hsa-miR-15a-5p	0.3416	MIMAT0000068	CHRNA5	1138	NM_000745	1	1	1	0	0	1	0	0	1	1	1	1	8
hsa-miR-15a-5p	0.3416	MIMAT0000068	CHUK	1147	NM_001278	0	1	1	0	0	1	1	0	1	1	1	1	8
hsa-miR-15a-5p	0.3416	MIMAT0000068	CKB	1152	NM_001823	0	1	1	0	0	1	1	0	1	1	1	1	8
hsa-miR-15a-5p	0.3416	MIMAT0000068	CLCN4	1183	NM_001830	1	1	1	0	1	1	0	0	1	0	1	1	8
hsa-miR-15a-5p	0.3416	MIMAT0000068	COL12A1	1303	NM_004370	0	1	1	0	1	1	0	1	0	1	1	1	8
hsa-miR-15a-5p	0.3416	MIMAT0000068	CSF1	1435	NM_000757	1	1	1	0	0	1	0	1	0	1	1	1	8
hsa-miR-15a-5p	0.3416	MIMAT0000068	CTNND1	1500	NM_001085458	1	1	1	0	0	1	1	0	0	1	1	1	8
hsa-miR-15a-5p	0.3416	MIMAT0000068	DRD1	1812	NM_000794	0	1	1	0	1	1	0	1	1	0	1	1	8
hsa-miR-15a-5p	0.3416	MIMAT0000068	DRD5	1816	NM_000798	1	1	1	0	0	1	0	0	1	1	1	1	8
hsa-miR-15a-5p	0.3416	MIMAT0000068	DTNA	1837	NM_032975	1	1	1	0	0	1	1	0	0	1	1	1	8
hsa-miR-15a-5p	0.3416	MIMAT0000068	EDA	1896	NM_001399	0	1	1	0	1	1	0	1	0	1	1	1	8
hsa-miR-15a-5p	0.3416	MIMAT0000068	EIF1AX	1964	NM_001412	0	1	1	0	1	1	0	0	1	1	1	1	8
hsa-miR-15a-5p	0.3416	MIMAT0000068	ELAVL1	1994	NM_001419	1	1	1	0	0	1	0	0	1	1	1	1	8
hsa-miR-15a-5p	0.3416	MIMAT0000068	ELK4	2005	NM_001973	1	1	1	0	1	1	0	0	0	1	1	1	8
hsa-miR-15a-5p	0.3416	MIMAT0000068	EPHA1	2041	NM_005232	0	1	1	0	0	1	0	1	1	1	1	1	8
hsa-miR-15a-5p	0.3416	MIMAT0000068	EYA4	2070	XM_005266854	1	1	1	0	0	1	1	0	0	1	1	1	8
hsa-miR-15a-5p	0.3416	MIMAT0000068	ESRRG	2104	NM_001243509	1	1	1	0	1	1	0	1	0	0	1	1	8
hsa-miR-15a-5p	0.3416	MIMAT0000068	EXT2	2132	NM_001178083	1	1	1	0	1	1	0	0	0	1	1	1	8
hsa-miR-15a-5p	0.3416	MIMAT0000068	EXTL3	2137	NM_001440	1	1	1	0	0	1	0	0	1	1	1	1	8
hsa-miR-15a-5p	0.3416	MIMAT0000068	FAT2	2196	NM_001447	1	1	1	0	0	1	0	0	1	1	1	1	8
hsa-miR-15a-5p	0.3416	MIMAT0000068	FGFR1	2260	NM_001174064	0	1	1	0	1	1	0	1	0	1	1	1	8
hsa-miR-15a-5p	0.3416	MIMAT0000068	FIGF	2277	NM_004469	1	1	1	0	0	1	0	0	1	1	1	1	8
hsa-miR-15a-5p	0.3416	MIMAT0000068	FKBP1B	2281	NM_054033	0	1	1	0	0	1	1	0	1	1	1	1	8
hsa-miR-15a-5p	0.3416	MIMAT0000068	FOXO1	2308	NM_002015	1	1	1	0	0	1	0	0	1	1	1	1	8
hsa-miR-15a-5p	0.3416	MIMAT0000068	FLOT2	2319	NM_004475	0	1	1	0	0	1	0	1	1	1	1	1	8
hsa-miR-15a-5p	0.3416	MIMAT0000068	FLT3	2322	NM_004119	0	1	1	0	0	1	1	0	1	1	1	1	8
hsa-miR-15a-5p	0.3416	MIMAT0000068	FNTA	2339	NM_002027	1	1	1	0	0	1	1	0	0	1	1	1	8
hsa-miR-15a-5p	0.3416	MIMAT0000068	GALNT1	2589	NM_020474	0	1	1	0	1	1	0	0	1	1	1	1	8
hsa-miR-15a-5p	0.3416	MIMAT0000068	GCLC	2729	NM_001498	0	1	1	0	0	1	1	0	1	1	1	1	8
hsa-miR-15a-5p	0.3416	MIMAT0000068	GLRX	2745	NM_002064	0	1	1	0	1	1	0	0	1	1	1	1	8
hsa-miR-15a-5p	0.3416	MIMAT0000068	GLUD1	2746	NM_005271	0	1	1	0	1	1	0	1	1	0	1	1	8
hsa-miR-15a-5p	0.3416	MIMAT0000068	GNAL	2774	NM_182978	1	1	1	0	0	1	0	1	0	1	1	1	8
hsa-miR-15a-5p	0.3416	MIMAT0000068	GOLGA3	2802	NM_005895	1	1	1	0	0	1	0	0	1	1	1	1	8
hsa-miR-15a-5p	0.3416	MIMAT0000068	GOLGA4	2803	NM_002078	0	1	1	0	0	1	1	0	1	1	1	1	8
hsa-miR-15a-5p	0.3416	MIMAT0000068	HTT	3064	NM_002111	0	1	1	0	0	1	1	0	1	1	1	1	8
hsa-miR-15a-5p	0.3416	MIMAT0000068	HDGF	3068	NM_004494	0	1	1	0	0	1	0	1	1	1	1	1	8
hsa-miR-15a-5p	0.3416	MIMAT0000068	HOXC11	3227	NM_014212	0	1	1	0	0	1	1	1	1	0	1	1	8
hsa-miR-15a-5p	0.3416	MIMAT0000068	HOXD1	3231	NM_024501	1	1	0	0	0	1	0	1	1	1	1	1	8
hsa-miR-15a-5p	0.3416	MIMAT0000068	AGFG2	3268	NM_006076	1	1	1	0	0	1	0	0	1	1	1	1	8
hsa-miR-15a-5p	0.3416	MIMAT0000068	NDST1	3340	XM_005268435	1	1	1	0	0	1	1	0	0	1	1	1	8
hsa-miR-15a-5p	0.3416	MIMAT0000068	HTR2A	3356	NM_000621	1	1	1	0	1	1	0	0	1	0	1	1	8
hsa-miR-15a-5p	0.3416	MIMAT0000068	IKBKB	3551	NM_001556	1	1	1	0	1	1	0	0	1	0	1	1	8
hsa-miR-15a-5p	0.3416	MIMAT0000068	IL10RA	3587	NM_001558	1	1	1	0	0	1	0	0	1	1	1	1	8
hsa-miR-15a-5p	0.3416	MIMAT0000068	IRAK2	3656	NM_001570	1	1	1	0	1	1	0	0	1	0	1	1	8
hsa-miR-15a-5p	0.3416	MIMAT0000068	ITK	3702	NM_005546	1	1	1	0	0	1	0	0	1	1	1	1	8
hsa-miR-15a-5p	0.3416	MIMAT0000068	KAL1	3730	NM_000216	1	1	1	0	0	1	0	0	1	1	1	1	8
hsa-miR-15a-5p	0.3416	MIMAT0000068	KCNC2	3747	NM_001260497	1	1	1	0	0	1	1	1	0	0	1	1	8
hsa-miR-15a-5p	0.3416	MIMAT0000068	KCNJ2	3759	XM_005257332	1	1	1	1	0	1	1	0	0	0	1	1	8
hsa-miR-15a-5p	0.3416	MIMAT0000068	KIF5A	3798	XM_005268858	1	1	1	0	0	1	1	0	0	1	1	1	8
hsa-miR-15a-5p	0.3416	MIMAT0000068	KPNA3	3839	NM_002267	1	1	0	0	0	1	0	1	1	1	1	1	8
hsa-miR-15a-5p	0.3416	MIMAT0000068	SMAD4	4089	NM_005359	1	1	1	0	0	1	1	0	0	1	1	1	8
hsa-miR-15a-5p	0.3416	MIMAT0000068	MAP3K3	4215	XM_005257376	1	1	1	0	0	1	1	0	0	1	1	1	8
hsa-miR-15a-5p	0.3416	MIMAT0000068	KMT2A	4297	NM_001197104	1	1	1	0	0	1	0	1	0	1	1	1	8
hsa-miR-15a-5p	0.3416	MIMAT0000068	MOCS1	4337	NM_005943	1	1	1	0	1	1	0	0	0	1	1	1	8
hsa-miR-15a-5p	0.3416	MIMAT0000068	MPP2	4355	NM_001278381	1	1	1	1	0	1	0	0	0	1	1	1	8
hsa-miR-15a-5p	0.3416	MIMAT0000068	TRIM37	4591	NM_015294	1	1	0	0	0	1	1	0	1	1	1	1	8
hsa-miR-15a-5p	0.3416	MIMAT0000068	MYL1	4632	NM_079420	1	1	1	0	0	1	1	0	0	1	1	1	8
hsa-miR-15a-5p	0.3416	MIMAT0000068	PPP1R12B	4660	XM_005245201	1	1	1	1	0	1	0	0	0	1	1	1	8
hsa-miR-15a-5p	0.3416	MIMAT0000068	NDP	4693	NM_000266	1	1	1	0	0	1	1	0	1	0	1	1	8
hsa-miR-15a-5p	0.3416	MIMAT0000068	NEO1	4756	XM_005254408	1	1	1	0	0	1	1	0	0	1	1	1	8
hsa-miR-15a-5p	0.3416	MIMAT0000068	NF2	4771	NM_181832	1	1	1	0	0	1	1	0	0	1	1	1	8
hsa-miR-15a-5p	0.3416	MIMAT0000068	NFATC3	4775	XM_005255973	1	1	1	0	0	1	1	0	0	1	1	1	8
hsa-miR-15a-5p	0.3416	MIMAT0000068	NFE2L1	4779	NM_003204	1	1	0	0	0	1	1	1	1	0	1	1	8
hsa-miR-15a-5p	0.3416	MIMAT0000068	NHLH1	4807	NM_005598	1	1	1	0	0	1	0	0	1	1	1	1	8
hsa-miR-15a-5p	0.3416	MIMAT0000068	SLC11A2	4891	NM_001174129	1	1	1	0	1	1	0	0	0	1	1	1	8
hsa-miR-15a-5p	0.3416	MIMAT0000068	OPHN1	4983	NM_002547	1	1	1	0	0	1	0	0	1	1	1	1	8
hsa-miR-15a-5p	0.3416	MIMAT0000068	OTX1	5013	NM_001199770	1	1	1	0	0	1	0	1	0	1	1	1	8
hsa-miR-15a-5p	0.3416	MIMAT0000068	PAK2	5062	NM_002577	1	1	1	0	0	1	0	0	1	1	1	1	8
hsa-miR-15a-5p	0.3416	MIMAT0000068	PAX2	5076	NM_003988	1	1	1	0	0	1	0	0	1	1	1	1	8
hsa-miR-15a-5p	0.3416	MIMAT0000068	PCSK2	5126	NM_002594	1	1	1	0	0	1	0	0	1	1	1	1	8
hsa-miR-15a-5p	0.3416	MIMAT0000068	PHEX	5251	NM_000444	1	1	1	0	0	1	0	0	1	1	1	1	8
hsa-miR-15a-5p	0.3416	MIMAT0000068	PHKG2	5261	NM_000294	1	1	1	0	0	1	1	0	0	1	1	1	8
hsa-miR-15a-5p	0.3416	MIMAT0000068	PIM1	5292	NM_001243186	1	1	1	0	0	1	0	1	0	1	1	1	8
hsa-miR-15a-5p	0.3416	MIMAT0000068	PIK3R1	5295	NM_181523	1	1	1	0	1	1	0	0	0	1	1	1	8
hsa-miR-15a-5p	0.3416	MIMAT0000068	PIK3R2	5296	NM_005027	1	1	1	0	0	1	0	0	1	1	1	1	8
hsa-miR-15a-5p	0.3416	MIMAT0000068	PI4KB	5298	NM_001198773	1	1	1	0	0	1	1	1	0	0	1	1	8
hsa-miR-15a-5p	0.3416	MIMAT0000068	PLD1	5337	NM_002662	1	1	1	0	1	1	0	0	1	0	1	1	8
hsa-miR-15a-5p	0.3416	MIMAT0000068	PLRG1	5356	NM_002669	1	1	1	0	0	1	0	0	1	1	1	1	8
hsa-miR-15a-5p	0.3416	MIMAT0000068	PMP2	5375	NM_002677	1	1	0	0	0	1	0	1	1	1	1	1	8
hsa-miR-15a-5p	0.3416	MIMAT0000068	UBL3	5412	NM_007106	1	1	1	0	1	1	0	0	1	0	1	1	8
hsa-miR-15a-5p	0.3416	MIMAT0000068	POU2F1	5451	NM_001198783	1	1	1	0	0	1	0	1	0	1	1	1	8
hsa-miR-15a-5p	0.3416	MIMAT0000068	PPP2R1B	5519	NM_002716	1	1	1	0	0	1	0	0	1	1	1	1	8
hsa-miR-15a-5p	0.3416	MIMAT0000068	PPP2R5C	5527	XM_005267825	1	1	1	0	0	1	1	0	0	1	1	1	8
hsa-miR-15a-5p	0.3416	MIMAT0000068	PPP3CB	5532	XM_005269942	1	1	1	0	0	1	1	0	0	1	1	1	8
hsa-miR-15a-5p	0.3416	MIMAT0000068	PPP6C	5537	NM_001123355	1	1	1	0	1	1	0	1	0	0	1	1	8
hsa-miR-15a-5p	0.3416	MIMAT0000068	PPT1	5538	NM_000310	1	1	1	0	0	1	0	0	1	1	1	1	8
hsa-miR-15a-5p	0.3416	MIMAT0000068	PRKAB2	5565	NM_005399	1	1	1	0	0	1	0	0	1	1	1	1	8
hsa-miR-15a-5p	0.3416	MIMAT0000068	PRKG1	5592	NM_001098512	1	1	1	0	0	1	0	1	0	1	1	1	8
hsa-miR-15a-5p	0.3416	MIMAT0000068	MAPK3	5595	NM_002746	1	1	1	0	0	1	0	1	0	1	1	1	8
hsa-miR-15a-5p	0.3416	MIMAT0000068	MAP2K1	5604	NM_002755	1	1	1	0	1	0	0	1	1	0	1	1	8
hsa-miR-15a-5p	0.3416	MIMAT0000068	PRLR	5618	NM_000949	1	1	1	0	0	1	0	0	1	1	1	1	8
hsa-miR-15a-5p	0.3416	MIMAT0000068	PSKH1	5681	NM_006742	1	1	1	0	0	1	0	1	1	0	1	1	8
hsa-miR-15a-5p	0.3416	MIMAT0000068	PTGFR	5737	NM_001039585	1	1	1	0	0	1	0	1	1	0	1	1	8
hsa-miR-15a-5p	0.3416	MIMAT0000068	PURA	5813	NM_005859	1	1	1	0	1	0	0	1	1	0	1	1	8
hsa-miR-15a-5p	0.3416	MIMAT0000068	PVR	5817	NM_006505	1	1	1	0	0	1	0	0	1	1	1	1	8
hsa-miR-15a-5p	0.3416	MIMAT0000068	RAD9A	5883	NM_004584	1	1	1	0	0	1	0	1	1	0	1	1	8
hsa-miR-15a-5p	0.3416	MIMAT0000068	RARB	5915	NM_000965	1	1	1	1	0	1	0	1	0	0	1	1	8
hsa-miR-15a-5p	0.3416	MIMAT0000068	RBMS1	5937	XM_005246738	1	1	1	0	0	1	1	0	0	1	1	1	8
hsa-miR-15a-5p	0.3416	MIMAT0000068	PRPH2	5961	NM_000322	1	1	1	0	0	1	0	0	1	1	1	1	8
hsa-miR-15a-5p	0.3416	MIMAT0000068	RGS3	5998	NM_144488	1	1	1	0	0	1	1	0	0	1	1	1	8
hsa-miR-15a-5p	0.3416	MIMAT0000068	RPS6KA3	6197	XM_005274574	1	1	1	0	0	1	1	0	0	1	1	1	8
hsa-miR-15a-5p	0.3416	MIMAT0000068	SCN1A	6323	NM_001202435	0	1	1	0	1	1	1	0	0	1	1	1	8
hsa-miR-15a-5p	0.3416	MIMAT0000068	SCN8A	6334	NM_014191	1	1	1	0	0	1	0	1	1	0	1	1	8
hsa-miR-15a-5p	0.3416	MIMAT0000068	SLC7A1	6541	NM_003045	1	1	1	0	0	1	0	0	1	1	1	1	8
hsa-miR-15a-5p	0.3416	MIMAT0000068	SLC7A2	6542	NM_001008539	1	1	1	0	0	1	0	1	0	1	1	1	8
hsa-miR-15a-5p	0.3416	MIMAT0000068	SMPD1	6609	NM_000543	1	1	1	0	1	1	0	0	0	1	1	1	8
hsa-miR-15a-5p	0.3416	MIMAT0000068	SNAP25	6616	XM_005260809	1	1	1	0	0	1	1	0	0	1	1	1	8
hsa-miR-15a-5p	0.3416	MIMAT0000068	SNAP25	6616	XM_005260811	1	1	1	0	0	1	1	0	0	1	1	1	8
hsa-miR-15a-5p	0.3416	MIMAT0000068	SNRPA1	6627	NM_003090	1	1	1	0	0	1	1	0	1	0	1	1	8
hsa-miR-15a-5p	0.3416	MIMAT0000068	SPTBN2	6712	XM_005274192	1	1	1	0	0	1	1	0	0	1	1	1	8
hsa-miR-15a-5p	0.3416	MIMAT0000068	STIM1	6786	NM_001277961	1	1	1	0	0	1	1	0	0	1	1	1	8
hsa-miR-15a-5p	0.3416	MIMAT0000068	STXBP1	6812	NM_003165	1	1	1	0	0	1	0	1	0	1	1	1	8
hsa-miR-15a-5p	0.3416	MIMAT0000068	SYT4	6860	NM_020783	1	1	1	0	0	1	0	0	1	1	1	1	8
hsa-miR-15a-5p	0.3416	MIMAT0000068	TBP	6908	NM_003194	1	1	1	0	0	1	0	1	1	0	1	1	8
hsa-miR-15a-5p	0.3416	MIMAT0000068	TCF21	6943	NM_198392	1	1	1	0	0	1	0	0	1	1	1	1	8
hsa-miR-15a-5p	0.3416	MIMAT0000068	DYNLT3	6990	NM_006520	1	1	1	0	0	1	0	0	1	1	1	1	8
hsa-miR-15a-5p	0.3416	MIMAT0000068	PPP1R11	6992	NM_021959	1	1	1	0	1	1	0	1	0	0	1	1	8
hsa-miR-15a-5p	0.3416	MIMAT0000068	TEAD1	7003	NM_021961	1	1	1	0	0	1	0	0	1	1	1	1	8
hsa-miR-15a-5p	0.3416	MIMAT0000068	TFAP2A	7020	NM_001032280	1	1	1	0	0	1	1	0	0	1	1	1	8
hsa-miR-15a-5p	0.3416	MIMAT0000068	TFAP4	7023	NM_003223	1	1	1	0	0	1	0	1	1	0	1	1	8
hsa-miR-15a-5p	0.3416	MIMAT0000068	TLE4	7091	NM_007005	1	1	1	0	0	0	0	1	1	1	1	1	8
hsa-miR-15a-5p	0.3416	MIMAT0000068	SEC62	7095	NM_003262	1	1	1	0	0	1	0	0	1	1	1	1	8
hsa-miR-15a-5p	0.3416	MIMAT0000068	TSN	7247	NM_004622	1	1	1	0	0	1	0	0	1	1	1	1	8
hsa-miR-15a-5p	0.3416	MIMAT0000068	TYRO3	7301	NM_006293	1	1	1	0	0	1	1	0	1	0	1	1	8
hsa-miR-15a-5p	0.3416	MIMAT0000068	UTRN	7402	XM_005267129	1	1	1	0	0	1	1	0	0	1	1	1	8
hsa-miR-15a-5p	0.3416	MIMAT0000068	ZNF148	7707	NM_021964	1	1	1	0	0	1	0	0	1	1	1	1	8
hsa-miR-15a-5p	0.3416	MIMAT0000068	TUBA1A	7846	XM_005269143	1	1	1	0	0	1	1	0	0	1	1	1	8
hsa-miR-15a-5p	0.3416	MIMAT0000068	MAFK	7975	NM_002360	1	1	1	0	0	1	0	0	1	1	1	1	8
hsa-miR-15a-5p	0.3416	MIMAT0000068	BRD3	8019	NM_007371	1	1	1	0	0	1	1	0	0	1	1	1	8
hsa-miR-15a-5p	0.3416	MIMAT0000068	SLC7A5	8140	NM_003486	1	1	1	0	0	1	0	0	1	1	1	1	8
hsa-miR-15a-5p	0.3416	MIMAT0000068	ELL	8178	NM_006532	0	1	1	0	0	1	0	1	1	1	1	1	8
hsa-miR-15a-5p	0.3416	MIMAT0000068	DGCR14	8220	NM_022719	1	1	1	0	0	1	0	0	1	1	1	1	8
hsa-miR-15a-5p	0.3416	MIMAT0000068	TKTL1	8277	NM_012253	1	1	1	0	0	1	0	0	1	1	1	1	8
hsa-miR-15a-5p	0.3416	MIMAT0000068	FZD4	8322	NM_012193	1	1	1	0	0	1	0	0	1	1	1	1	8
hsa-miR-15a-5p	0.3416	MIMAT0000068	RECK	8434	XM_005251613	1	1	1	0	0	1	1	0	0	1	1	1	8
hsa-miR-15a-5p	0.3416	MIMAT0000068	PPM1D	8493	NM_003620	1	1	1	0	1	0	0	1	1	0	1	1	8
hsa-miR-15a-5p	0.3416	MIMAT0000068	RANBP3	8498	NM_007322	0	1	1	0	0	1	1	1	0	1	1	1	8
hsa-miR-15a-5p	0.3416	MIMAT0000068	ENC1	8507	NM_001256574	1	1	1	0	0	1	1	0	0	1	1	1	8
hsa-miR-15a-5p	0.3416	MIMAT0000068	DGKE	8526	NM_003647	1	1	1	0	0	1	1	0	0	1	1	1	8
hsa-miR-15a-5p	0.3416	MIMAT0000068	CDC14B	8555	NM_033331	1	1	1	0	1	1	0	0	0	1	1	1	8
hsa-miR-15a-5p	0.3416	MIMAT0000068	CDC14A	8556	NM_003672	1	1	1	0	1	1	0	0	1	0	1	1	8
hsa-miR-15a-5p	0.3416	MIMAT0000068	PDXK	8566	NM_003681	1	1	1	0	0	1	0	0	1	1	1	1	8
hsa-miR-15a-5p	0.3416	MIMAT0000068	PPAP2B	8613	NM_003713	1	1	1	1	0	1	0	0	0	1	1	1	8
hsa-miR-15a-5p	0.3416	MIMAT0000068	LAMTOR3	8649	NM_021970	1	1	1	0	0	1	0	0	1	1	1	1	8
hsa-miR-15a-5p	0.3416	MIMAT0000068	IRS2	8660	NM_003749	1	1	1	0	0	1	0	0	1	1	1	1	8
hsa-miR-15a-5p	0.3416	MIMAT0000068	SLC4A4	8671	XM_005265704	1	1	1	0	0	1	1	0	0	1	1	1	8
hsa-miR-15a-5p	0.3416	MIMAT0000068	CDC23	8697	NM_004661	0	1	1	0	1	1	0	0	1	1	1	1	8
hsa-miR-15a-5p	0.3416	MIMAT0000068	B3GALNT1	8706	NM_001038628	1	1	1	1	0	1	0	0	0	1	1	1	8
hsa-miR-15a-5p	0.3416	MIMAT0000068	EED	8726	NM_152991	1	1	1	0	0	1	1	0	1	0	1	1	8
hsa-miR-15a-5p	0.3416	MIMAT0000068	RNGTT	8732	XM_005248767	1	1	1	0	0	1	1	0	0	1	1	1	8
hsa-miR-15a-5p	0.3416	MIMAT0000068	NAPG	8774	NM_003826	1	1	1	0	1	1	0	0	0	1	1	1	8
hsa-miR-15a-5p	0.3416	MIMAT0000068	FGF18	8817	NM_003862	1	1	1	0	0	1	0	1	0	1	1	1	8
hsa-miR-15a-5p	0.3416	MIMAT0000068	CD84	8832	NM_001184879	1	1	1	0	1	1	0	0	0	1	1	1	8
hsa-miR-15a-5p	0.3416	MIMAT0000068	ASAP2	8853	NM_003887	0	1	1	0	0	1	1	0	1	1	1	1	8
hsa-miR-15a-5p	0.3416	MIMAT0000068	EIF2S2	8894	NM_003908	0	1	1	0	1	1	0	0	1	1	1	1	8
hsa-miR-15a-5p	0.3416	MIMAT0000068	MTMR3	8897	NM_021090	1	1	1	0	1	1	0	0	0	1	1	1	8
hsa-miR-15a-5p	0.3416	MIMAT0000068	CLDN12	9069	NM_001185072	1	1	1	0	1	1	0	1	0	0	1	1	8
hsa-miR-15a-5p	0.3416	MIMAT0000068	CLDN6	9074	NM_021195	1	1	1	0	0	1	0	0	1	1	1	1	8
hsa-miR-15a-5p	0.3416	MIMAT0000068	ZW10	9183	NM_004724	0	1	1	0	0	1	1	0	1	1	1	1	8
hsa-miR-15a-5p	0.3416	MIMAT0000068	DCLK1	9201	NM_004734	1	1	1	0	1	0	0	1	1	0	1	1	8
hsa-miR-15a-5p	0.3416	MIMAT0000068	GCNT3	9245	NM_004751	1	1	1	0	0	1	0	0	1	1	1	1	8
hsa-miR-15a-5p	0.3416	MIMAT0000068	COPS2	9318	NM_001143887	0	1	1	0	1	1	0	1	0	1	1	1	8
hsa-miR-15a-5p	0.3416	MIMAT0000068	NTN1	9423	NM_004822	1	1	1	0	0	1	0	0	1	1	1	1	8
hsa-miR-15a-5p	0.3416	MIMAT0000068	CHST3	9469	NM_004273	1	1	1	0	0	1	0	0	1	1	1	1	8
hsa-miR-15a-5p	0.3416	MIMAT0000068	SLC4A7	9497	XM_005265592	1	1	1	0	0	1	1	0	0	1	1	1	8
hsa-miR-15a-5p	0.3416	MIMAT0000068	LITAF	9516	NM_004862	0	1	1	0	0	1	0	1	1	1	1	1	8
hsa-miR-15a-5p	0.3416	MIMAT0000068	GTPBP1	9567	NM_004286	1	1	1	0	0	1	0	0	1	1	1	1	8
hsa-miR-15a-5p	0.3416	MIMAT0000068	HS2ST1	9653	NM_012262	1	1	1	0	0	1	0	0	1	1	1	1	8
hsa-miR-15a-5p	0.3416	MIMAT0000068	SOCS5	9655	NM_144949	1	1	1	0	0	1	1	0	0	1	1	1	8
hsa-miR-15a-5p	0.3416	MIMAT0000068	UBE3C	9690	NM_014671	0	1	1	0	0	1	1	0	1	1	1	1	8
hsa-miR-15a-5p	0.3416	MIMAT0000068	TRAM2	9697	NM_012288	1	1	1	0	0	1	0	0	1	1	1	1	8
hsa-miR-15a-5p	0.3416	MIMAT0000068	PHACTR2	9749	NM_001100164	1	1	1	0	0	1	0	1	0	1	1	1	8
hsa-miR-15a-5p	0.3416	MIMAT0000068	RIMS3	9783	NM_014747	1	1	1	0	0	1	0	0	1	1	1	1	8
hsa-miR-15a-5p	0.3416	MIMAT0000068	TOMM20	9804	NM_014765	1	1	1	0	0	1	0	0	1	1	1	1	8
hsa-miR-15a-5p	0.3416	MIMAT0000068	MFAP3L	9848	XM_005263365	1	1	1	1	0	1	0	0	0	1	1	1	8
hsa-miR-15a-5p	0.3416	MIMAT0000068	NUAK1	9891	NM_014840	1	1	1	0	0	1	0	0	1	1	1	1	8
hsa-miR-15a-5p	0.3416	MIMAT0000068	TECPR2	9895	NM_014844	1	1	1	0	0	1	0	0	1	1	1	1	8
hsa-miR-15a-5p	0.3416	MIMAT0000068	SGSM2	9905	NM_014853	1	1	1	0	0	1	1	0	0	1	1	1	8
hsa-miR-15a-5p	0.3416	MIMAT0000068	FAM20B	9917	NM_014864	1	1	1	0	0	1	0	0	1	1	1	1	8
hsa-miR-15a-5p	0.3416	MIMAT0000068	HELZ	9931	XM_005257888	1	1	1	0	0	1	1	0	0	1	1	1	8
hsa-miR-15a-5p	0.3416	MIMAT0000068	AMMECR1	9949	NM_001171689	0	1	1	0	0	1	1	1	0	1	1	1	8
hsa-miR-15a-5p	0.3416	MIMAT0000068	USP15	9958	NM_001252078	0	1	1	0	1	1	0	1	0	1	1	1	8
hsa-miR-15a-5p	0.3416	MIMAT0000068	FRAT1	10023	NM_005479	1	1	1	0	0	1	0	0	1	1	1	1	8
hsa-miR-15a-5p	0.3416	MIMAT0000068	SAE1	10055	NM_005500	1	1	1	0	0	1	0	0	1	1	1	1	8
hsa-miR-15a-5p	0.3416	MIMAT0000068	ABCC5	10057	XM_005247059	1	1	1	0	0	1	1	0	0	1	1	1	8
hsa-miR-15a-5p	0.3416	MIMAT0000068	ABCF2	10061	NM_007189	1	1	0	0	0	1	1	0	1	1	1	1	8
hsa-miR-15a-5p	0.3416	MIMAT0000068	TSPAN5	10098	NM_005723	0	1	1	0	0	1	1	1	1	0	1	1	8
hsa-miR-15a-5p	0.3416	MIMAT0000068	CTDSP2	10106	NM_005730	1	1	1	0	0	1	0	0	1	1	1	1	8
hsa-miR-15a-5p	0.3416	MIMAT0000068	ACTR1A	10121	NM_005736	0	1	1	0	0	1	1	1	1	0	1	1	8
hsa-miR-15a-5p	0.3416	MIMAT0000068	MBNL2	10150	XM_005254018	1	1	1	0	0	1	1	0	0	1	1	1	8
hsa-miR-15a-5p	0.3416	MIMAT0000068	PLXNC1	10154	NM_005761	1	1	1	0	0	1	0	1	1	0	1	1	8
hsa-miR-15a-5p	0.3416	MIMAT0000068	RBM6	10180	XM_005264784	1	1	1	0	0	1	1	0	0	1	1	1	8
hsa-miR-15a-5p	0.3416	MIMAT0000068	PSME3	10197	NM_001267045	1	1	1	0	0	1	0	1	0	1	1	1	8
hsa-miR-15a-5p	0.3416	MIMAT0000068	CTDSPL	10217	NM_001008392	1	1	1	0	0	1	0	1	0	1	1	1	8
hsa-miR-15a-5p	0.3416	MIMAT0000068	STAG1	10274	XM_005247064	1	1	1	0	0	1	1	0	0	1	1	1	8
hsa-miR-15a-5p	0.3416	MIMAT0000068	YAP1	10413	XM_005271378	1	1	1	0	0	1	1	0	0	1	1	1	8
hsa-miR-15a-5p	0.3416	MIMAT0000068	PPIE	10450	NM_006112	1	1	1	0	0	1	1	0	0	1	1	1	8
hsa-miR-15a-5p	0.3416	MIMAT0000068	IPO8	10526	NM_006390	0	1	1	0	0	1	1	0	1	1	1	1	8
hsa-miR-15a-5p	0.3416	MIMAT0000068	RRAGA	10670	NM_006570	1	1	1	0	0	1	1	0	1	0	1	1	8
hsa-miR-15a-5p	0.3416	MIMAT0000068	KIF1C	10749	NM_006612	1	1	0	0	0	1	0	1	1	1	1	1	8
hsa-miR-15a-5p	0.3416	MIMAT0000068	TSPAN9	10867	NM_006675	1	1	1	0	0	1	0	0	1	1	1	1	8
hsa-miR-15a-5p	0.3416	MIMAT0000068	PNPLA6	10908	XM_005272454	1	1	1	0	0	1	1	0	0	1	1	1	8
hsa-miR-15a-5p	0.3416	MIMAT0000068	ABHD2	11057	NM_007011	1	1	1	0	1	1	0	0	0	1	1	1	8
hsa-miR-15a-5p	0.3416	MIMAT0000068	WWP1	11059	NM_007013	0	1	1	0	1	1	0	1	1	0	1	1	8
hsa-miR-15a-5p	0.3416	MIMAT0000068	BAZ2A	11176	NM_013449	0	1	1	0	0	1	0	1	1	1	1	1	8
hsa-miR-15a-5p	0.3416	MIMAT0000068	WIF1	11197	NM_007191	0	1	1	0	0	1	1	0	1	1	1	1	8
hsa-miR-15a-5p	0.3416	MIMAT0000068	AKAP11	11215	NM_016248	1	1	1	0	0	1	0	1	1	0	1	1	8
hsa-miR-15a-5p	0.3416	MIMAT0000068	RASSF8	11228	NM_001164746	0	1	1	0	1	1	0	1	0	1	1	1	8
hsa-miR-15a-5p	0.3416	MIMAT0000068	RNF24	11237	NM_007219	0	1	1	0	0	1	0	1	1	1	1	1	8
hsa-miR-15a-5p	0.3416	MIMAT0000068	ZHX1	11244	NM_001017926	0	1	1	0	1	1	1	1	0	0	1	1	8
hsa-miR-15a-5p	0.3416	MIMAT0000068	GPN1	11321	NM_007266	0	1	1	0	0	1	0	1	1	1	1	1	8
hsa-miR-15a-5p	0.3416	MIMAT0000068	MRAS	22808	NM_012219	1	1	1	0	0	1	0	1	0	1	1	1	8
hsa-miR-15a-5p	0.3416	MIMAT0000068	WDR47	22911	NM_001142550	0	1	1	0	0	1	1	1	0	1	1	1	8
hsa-miR-15a-5p	0.3416	MIMAT0000068	PCNX	22990	NM_014982	0	1	1	0	0	1	0	1	1	1	1	1	8
hsa-miR-15a-5p	0.3416	MIMAT0000068	STK38L	23012	NM_015000	1	1	1	0	1	1	0	0	1	0	1	1	8
hsa-miR-15a-5p	0.3416	MIMAT0000068	TMCC1	23023	NM_001017395	1	1	1	0	0	1	0	1	0	1	1	1	8
hsa-miR-15a-5p	0.3416	MIMAT0000068	SAMD4A	23034	XM_005267432	1	1	1	0	0	1	1	0	0	1	1	1	8
hsa-miR-15a-5p	0.3416	MIMAT0000068	FSTL4	23105	NM_015082	1	1	1	0	1	1	0	0	1	0	1	1	8
hsa-miR-15a-5p	0.3416	MIMAT0000068	ATP10B	23120	NM_025153	0	1	1	0	1	1	0	0	1	1	1	1	8
hsa-miR-15a-5p	0.3416	MIMAT0000068	TBC1D9	23158	NM_015130	0	1	1	0	1	1	0	0	1	1	1	1	8
hsa-miR-15a-5p	0.3416	MIMAT0000068	ACSBG1	23205	NM_015162	1	1	1	0	1	0	0	1	1	0	1	1	8
hsa-miR-15a-5p	0.3416	MIMAT0000068	OTUD3	23252	NM_015207	1	1	1	0	0	1	0	0	1	1	1	1	8
hsa-miR-15a-5p	0.3416	MIMAT0000068	UBR2	23304	XM_005248965	1	1	1	0	0	1	1	0	0	1	1	1	8
hsa-miR-15a-5p	0.3416	MIMAT0000068	SATB2	23314	NM_001172509	0	1	1	0	0	1	1	1	0	1	1	1	8
hsa-miR-15a-5p	0.3416	MIMAT0000068	U2SURP	23350	NM_001080415	1	1	1	0	0	1	0	1	1	0	1	1	8
hsa-miR-15a-5p	0.3416	MIMAT0000068	KHNYN	23351	NM_015299	1	1	1	0	0	1	0	0	1	1	1	1	8
hsa-miR-15a-5p	0.3416	MIMAT0000068	DICER1	23405	NM_177438	1	1	1	0	0	1	1	0	0	1	1	1	8
hsa-miR-15a-5p	0.3416	MIMAT0000068	SIRT4	23409	XM_005253864	1	1	1	0	0	1	1	0	0	1	1	1	8
hsa-miR-15a-5p	0.3416	MIMAT0000068	NCS1	23413	NM_014286	0	1	1	0	0	1	0	1	1	1	1	1	8
hsa-miR-15a-5p	0.3416	MIMAT0000068	MLYCD	23417	NM_012213	1	1	1	0	0	1	0	0	1	1	1	1	8
hsa-miR-15a-5p	0.3416	MIMAT0000068	NPTXR	23467	NM_014293	1	1	1	0	0	1	0	0	1	1	1	1	8
hsa-miR-15a-5p	0.3416	MIMAT0000068	TRAM1	23471	NM_014294	1	1	1	0	0	1	1	0	1	0	1	1	8
hsa-miR-15a-5p	0.3416	MIMAT0000068	RIMBP2	23504	NM_015347	0	1	1	0	0	1	1	0	1	1	1	1	8
hsa-miR-15a-5p	0.3416	MIMAT0000068	SUZ12	23512	NM_015355	0	1	1	0	1	1	0	1	1	0	1	1	8
hsa-miR-15a-5p	0.3416	MIMAT0000068	PHLDA3	23612	NM_012396	0	1	1	0	0	1	0	1	1	1	1	1	8
hsa-miR-15a-5p	0.3416	MIMAT0000068	GABARAPL1	23710	NM_031412	1	1	1	0	0	1	0	0	1	1	1	1	8
hsa-miR-15a-5p	0.3416	MIMAT0000068	CCDC19	25790	XM_005245074	1	1	1	0	0	1	1	0	0	1	1	1	8
hsa-miR-15a-5p	0.3416	MIMAT0000068	ARIH1	25820	NM_005744	0	1	1	0	1	1	0	1	0	1	1	1	8
hsa-miR-15a-5p	0.3416	MIMAT0000068	MOB4	25843	NM_199482	1	1	1	0	1	1	0	1	0	0	1	1	8
hsa-miR-15a-5p	0.3416	MIMAT0000068	POLR1A	25885	NM_015425	1	1	1	0	0	1	0	0	1	1	1	1	8
hsa-miR-15a-5p	0.3416	MIMAT0000068	TMEM87A	25963	NM_015497	0	1	1	0	0	1	0	1	1	1	1	1	8
hsa-miR-15a-5p	0.3416	MIMAT0000068	NECAP1	25977	NM_015509	1	1	0	0	0	1	1	0	1	1	1	1	8
hsa-miR-15a-5p	0.3416	MIMAT0000068	NSMF	26012	NM_001130969	1	1	1	0	1	1	0	0	0	1	1	1	8
hsa-miR-15a-5p	0.3416	MIMAT0000068	SERBP1	26135	NM_001018067	1	1	1	0	0	1	0	1	0	1	1	1	8
hsa-miR-15a-5p	0.3416	MIMAT0000068	FBXO10	26267	NM_012166	0	1	1	0	0	1	0	1	1	1	1	1	8
hsa-miR-15a-5p	0.3416	MIMAT0000068	TIMM10B	26515	NM_012192	1	1	1	0	0	1	0	0	1	1	1	1	8
hsa-miR-15a-5p	0.3416	MIMAT0000068	NSG1	27065	NM_014392	1	1	1	0	1	1	0	1	0	0	1	1	8
hsa-miR-15a-5p	0.3416	MIMAT0000068	BRPF3	27154	NM_015695	1	1	0	0	0	1	0	1	1	1	1	1	8
hsa-miR-15a-5p	0.3416	MIMAT0000068	PDCD4	27250	NM_145341	1	1	1	0	0	1	1	1	0	0	1	1	8
hsa-miR-15a-5p	0.3416	MIMAT0000068	CECR6	27439	NM_031890	0	1	1	0	0	1	0	1	1	1	1	1	8
hsa-miR-15a-5p	0.3416	MIMAT0000068	OSTM1	28962	NM_014028	1	1	1	0	0	1	0	0	1	1	1	1	8
hsa-miR-15a-5p	0.3416	MIMAT0000068	ACAD9	28976	NM_014049	0	1	1	0	0	1	1	0	1	1	1	1	8
hsa-miR-15a-5p	0.3416	MIMAT0000068	SSU72	29101	NM_014188	0	1	1	0	1	1	0	0	1	1	1	1	8
hsa-miR-15a-5p	0.3416	MIMAT0000068	RACGAP1	29127	NM_001126103	1	1	1	0	1	1	1	0	0	0	1	1	8
hsa-miR-15a-5p	0.3416	MIMAT0000068	PSAT1	29968	NM_058179	1	1	1	0	1	1	0	0	0	1	1	1	8
hsa-miR-15a-5p	0.3416	MIMAT0000068	NXPH1	30010	NM_152745	0	1	1	0	1	1	0	1	1	0	1	1	8
hsa-miR-15a-5p	0.3416	MIMAT0000068	G0S2	50486	NM_015714	0	1	1	0	1	1	0	1	1	0	1	1	8
hsa-miR-15a-5p	0.3416	MIMAT0000068	VPS36	51028	NM_016075	1	1	1	0	0	1	0	0	1	1	1	1	8
hsa-miR-15a-5p	0.3416	MIMAT0000068	RAPGEFL1	51195	NM_016339	1	1	1	0	0	1	0	0	1	1	1	1	8
hsa-miR-15a-5p	0.3416	MIMAT0000068	PHF20	51230	NM_016436	0	1	1	0	0	1	0	1	1	1	1	1	8
hsa-miR-15a-5p	0.3416	MIMAT0000068	DNAJC27	51277	NM_016544	0	1	1	0	1	1	0	0	1	1	1	1	8
hsa-miR-15a-5p	0.3416	MIMAT0000068	BFAR	51283	NM_016561	0	1	1	0	1	1	0	1	1	0	1	1	8
hsa-miR-15a-5p	0.3416	MIMAT0000068	BPIFA1	51297	NM_130852	1	1	1	0	0	1	0	0	1	1	1	1	8
hsa-miR-15a-5p	0.3416	MIMAT0000068	MRPL35	51318	NM_016622	1	1	1	0	0	1	0	0	1	1	1	1	8
hsa-miR-15a-5p	0.3416	MIMAT0000068	SNX9	51429	NM_016224	1	1	1	0	0	1	0	0	1	1	1	1	8
hsa-miR-15a-5p	0.3416	MIMAT0000068	HPCAL4	51440	NM_016257	1	1	1	0	0	1	0	0	1	1	1	1	8
hsa-miR-15a-5p	0.3416	MIMAT0000068	C9orf114	51490	NM_016390	1	1	1	0	0	1	0	0	1	1	1	1	8
hsa-miR-15a-5p	0.3416	MIMAT0000068	RTCB	51493	NM_014306	0	1	1	0	0	1	1	0	1	1	1	1	8
hsa-miR-15a-5p	0.3416	MIMAT0000068	RAB6B	51560	NM_016577	1	1	1	0	0	1	0	0	1	1	1	1	8
hsa-miR-15a-5p	0.3416	MIMAT0000068	CAB39	51719	NM_001130849	0	1	1	0	0	1	1	1	0	1	1	1	8
hsa-miR-15a-5p	0.3416	MIMAT0000068	WBP11	51729	XM_005253390	1	1	1	1	0	1	1	0	0	0	1	1	8
hsa-miR-15a-5p	0.3416	MIMAT0000068	RAB8B	51762	NM_016530	1	1	1	0	0	1	0	0	1	1	1	1	8
hsa-miR-15a-5p	0.3416	MIMAT0000068	ZFYVE1	53349	NM_021260	1	1	1	1	0	1	0	0	0	1	1	1	8
hsa-miR-15a-5p	0.3416	MIMAT0000068	ANLN	54443	NM_018685	1	1	0	0	0	1	1	0	1	1	1	1	8
hsa-miR-15a-5p	0.3416	MIMAT0000068	DLL4	54567	NM_019074	0	1	1	0	0	1	0	1	1	1	1	1	8
hsa-miR-15a-5p	0.3416	MIMAT0000068	EGLN1	54583	NM_022051	0	1	1	0	1	1	0	0	1	1	1	1	8
hsa-miR-15a-5p	0.3416	MIMAT0000068	FAM63B	54629	NM_001040450	1	1	1	0	1	1	0	0	0	1	1	1	8
hsa-miR-15a-5p	0.3416	MIMAT0000068	ZNHIT6	54680	NM_017953	1	1	1	0	1	1	0	0	0	1	1	1	8
hsa-miR-15a-5p	0.3416	MIMAT0000068	DIRAS2	54769	NM_017594	1	1	1	0	0	1	0	0	1	1	1	1	8
hsa-miR-15a-5p	0.3416	MIMAT0000068	RNF111	54778	NM_001270528	1	1	1	0	0	1	0	1	0	1	1	1	8
hsa-miR-15a-5p	0.3416	MIMAT0000068	SIDT1	54847	NM_017699	0	1	1	0	0	1	0	1	1	1	1	1	8
hsa-miR-15a-5p	0.3416	MIMAT0000068	SNRK	54861	XM_005265245	1	1	1	0	0	1	1	0	0	1	1	1	8
hsa-miR-15a-5p	0.3416	MIMAT0000068	CASZ1	54897	NM_001079843	0	1	1	0	0	1	1	0	1	1	1	1	8
hsa-miR-15a-5p	0.3416	MIMAT0000068	RNF125	54941	NM_017831	1	1	1	0	0	1	0	1	1	0	1	1	8
hsa-miR-15a-5p	0.3416	MIMAT0000068	FAM120C	54954	NM_017848	0	1	1	0	0	1	0	1	1	1	1	1	8
hsa-miR-15a-5p	0.3416	MIMAT0000068	TTC38	55020	NM_017931	1	1	1	0	0	1	0	0	1	1	1	1	8
hsa-miR-15a-5p	0.3416	MIMAT0000068	PID1	55022	NM_017933	0	1	1	0	1	1	0	1	0	1	1	1	8
hsa-miR-15a-5p	0.3416	MIMAT0000068	TMEM33	55161	NM_018126	0	1	1	0	0	1	0	1	1	1	1	1	8
hsa-miR-15a-5p	0.3416	MIMAT0000068	CEP55	55165	NM_018131	0	1	1	0	1	1	0	0	1	1	1	1	8
hsa-miR-15a-5p	0.3416	MIMAT0000068	ZNF532	55205	XM_005266719	0	1	1	1	0	1	1	0	0	1	1	1	8
hsa-miR-15a-5p	0.3416	MIMAT0000068	LEPREL1	55214	NM_018192	1	1	1	0	0	1	0	1	0	1	1	1	8
hsa-miR-15a-5p	0.3416	MIMAT0000068	UBE2W	55284	NM_001001481	1	1	1	0	0	1	0	1	0	1	1	1	8
hsa-miR-15a-5p	0.3416	MIMAT0000068	STRBP	55342	NM_018387	1	1	1	0	0	1	0	1	0	1	1	1	8
hsa-miR-15a-5p	0.3416	MIMAT0000068	DNAJA4	55466	NM_018602	1	1	1	0	0	1	0	0	1	1	1	1	8
hsa-miR-15a-5p	0.3416	MIMAT0000068	ETNK1	55500	NM_018638	1	1	1	0	1	0	0	1	1	0	1	1	8
hsa-miR-15a-5p	0.3416	MIMAT0000068	TRIM36	55521	NM_018700	1	1	0	0	0	1	0	1	1	1	1	1	8
hsa-miR-15a-5p	0.3416	MIMAT0000068	ELMOD1	55531	NM_018712	1	1	1	0	0	1	0	0	1	1	1	1	8
hsa-miR-15a-5p	0.3416	MIMAT0000068	KIF21A	55605	NM_001173464	1	1	1	0	1	1	0	1	0	0	1	1	8
hsa-miR-15a-5p	0.3416	MIMAT0000068	THUMPD1	55623	NM_017736	1	1	1	0	0	1	0	0	1	1	1	1	8
hsa-miR-15a-5p	0.3416	MIMAT0000068	G2E3	55632	NM_017769	1	1	0	0	0	1	0	1	1	1	1	1	8
hsa-miR-15a-5p	0.3416	MIMAT0000068	CDC37L1	55664	NM_017913	1	1	1	0	1	0	0	1	1	0	1	1	8
hsa-miR-15a-5p	0.3416	MIMAT0000068	FAM178A	55719	NM_018121	1	1	1	0	0	1	0	0	1	1	1	1	8
hsa-miR-15a-5p	0.3416	MIMAT0000068	ENAH	55740	NM_001008493	1	1	1	0	1	1	0	1	0	0	1	1	8
hsa-miR-15a-5p	0.3416	MIMAT0000068	RCOR3	55758	NM_001136223	1	1	1	0	0	1	0	1	0	1	1	1	8
hsa-miR-15a-5p	0.3416	MIMAT0000068	TXLNG	55787	NM_018360	0	1	1	0	0	1	0	1	1	1	1	1	8
hsa-miR-15a-5p	0.3416	MIMAT0000068	FAM63A	55793	XM_005245321	1	1	1	1	0	1	0	0	0	1	1	1	8
hsa-miR-15a-5p	0.3416	MIMAT0000068	SEPT3	55964	NM_019106	1	1	1	0	0	1	0	0	1	1	1	1	8
hsa-miR-15a-5p	0.3416	MIMAT0000068	BCAP29	55973	NM_018844	1	1	1	0	1	1	0	0	0	1	1	1	8
hsa-miR-15a-5p	0.3416	MIMAT0000068	PCDHA6	56142	NM_018909	1	1	1	0	0	1	0	1	0	1	1	1	8
hsa-miR-15a-5p	0.3416	MIMAT0000068	EIF5A2	56648	NM_020390	1	1	1	0	0	1	0	0	1	1	1	1	8
hsa-miR-15a-5p	0.3416	MIMAT0000068	C8orf4	56892	NM_020130	1	1	1	0	0	1	0	0	1	1	1	1	8
hsa-miR-15a-5p	0.3416	MIMAT0000068	AGPAT4	56895	NM_020133	1	1	1	0	0	1	0	0	1	1	1	1	8
hsa-miR-15a-5p	0.3416	MIMAT0000068	FEM1C	56929	XM_005272035	1	1	1	0	0	1	1	0	0	1	1	1	8
hsa-miR-15a-5p	0.3416	MIMAT0000068	STOX2	56977	XM_005263142	1	1	1	0	0	1	1	0	0	1	1	1	8
hsa-miR-15a-5p	0.3416	MIMAT0000068	CDC42SE2	56990	NM_020240	1	1	1	0	1	1	0	0	0	1	1	1	8
hsa-miR-15a-5p	0.3416	MIMAT0000068	PELI2	57161	NM_021255	0	1	1	0	0	1	0	1	1	1	1	1	8
hsa-miR-15a-5p	0.3416	MIMAT0000068	ZNF304	57343	NM_020657	1	1	1	0	0	1	0	1	1	0	1	1	8
hsa-miR-15a-5p	0.3416	MIMAT0000068	PPM1H	57460	NM_020700	1	1	1	0	0	1	0	0	1	1	1	1	8
hsa-miR-15a-5p	0.3416	MIMAT0000068	CNOT6	57472	XM_005265953	1	1	1	0	0	1	1	0	0	1	1	1	8
hsa-miR-15a-5p	0.3416	MIMAT0000068	USP31	57478	NM_020718	1	1	1	0	0	1	0	0	1	1	1	1	8
hsa-miR-15a-5p	0.3416	MIMAT0000068	RIMKLB	57494	XM_005253436	1	1	1	0	0	1	1	0	0	1	1	1	8
hsa-miR-15a-5p	0.3416	MIMAT0000068	XPO5	57510	NM_020750	0	1	1	0	0	1	1	0	1	1	1	1	8
hsa-miR-15a-5p	0.3416	MIMAT0000068	CASKIN1	57524	NM_020764	0	1	1	0	0	1	0	1	1	1	1	1	8
hsa-miR-15a-5p	0.3416	MIMAT0000068	ARHGAP20	57569	NM_001258415	1	1	1	0	0	1	0	1	0	1	1	1	8
hsa-miR-15a-5p	0.3416	MIMAT0000068	FNIP2	57600	XM_005263156	1	1	1	0	0	1	1	0	0	1	1	1	8
hsa-miR-15a-5p	0.3416	MIMAT0000068	SHROOM3	57619	NM_020859	0	1	1	0	1	1	0	0	1	1	1	1	8
hsa-miR-15a-5p	0.3416	MIMAT0000068	ZNF317	57693	NM_020933	1	1	1	0	0	1	0	0	1	1	1	1	8
hsa-miR-15a-5p	0.3416	MIMAT0000068	SRPRB	58477	NM_021203	1	1	1	0	1	1	0	0	1	0	1	1	8
hsa-miR-15a-5p	0.3416	MIMAT0000068	RPRD1B	58490	NM_021215	1	1	1	0	0	1	0	0	1	1	1	1	8
hsa-miR-15a-5p	0.3416	MIMAT0000068	TGIF2	60436	NM_001199514	1	1	1	0	0	1	0	1	0	1	1	1	8
hsa-miR-15a-5p	0.3416	MIMAT0000068	BACH2	60468	NM_021813	0	1	1	0	0	1	0	1	1	1	1	1	8
hsa-miR-15a-5p	0.3416	MIMAT0000068	AASDHPPT	60496	NM_015423	1	1	1	0	0	1	0	0	1	1	1	1	8
hsa-miR-15a-5p	0.3416	MIMAT0000068	SNX16	64089	NM_022133	0	1	1	0	1	1	0	1	0	1	1	1	8
hsa-miR-15a-5p	0.3416	MIMAT0000068	C10orf54	64115	NM_022153	1	1	1	0	0	1	0	0	1	1	1	1	8
hsa-miR-15a-5p	0.3416	MIMAT0000068	IRF2BPL	64207	NM_024496	0	1	1	0	0	1	0	1	1	1	1	1	8
hsa-miR-15a-5p	0.3416	MIMAT0000068	XPO4	64328	NM_022459	1	1	0	0	0	1	0	1	1	1	1	1	8
hsa-miR-15a-5p	0.3416	MIMAT0000068	ZMAT3	64393	NM_152240	1	1	1	0	1	1	0	0	0	1	1	1	8
hsa-miR-15a-5p	0.3416	MIMAT0000068	CSMD1	64478	NM_033225	0	1	1	0	0	1	1	0	1	1	1	1	8
hsa-miR-15a-5p	0.3416	MIMAT0000068	CSRNP1	64651	NM_033027	1	1	1	0	0	1	0	0	1	1	1	1	8
hsa-miR-15a-5p	0.3416	MIMAT0000068	COPS7B	64708	NM_022730	0	1	1	0	0	1	0	1	1	1	1	1	8
hsa-miR-15a-5p	0.3416	MIMAT0000068	BCL11B	64919	NM_138576	1	1	1	0	0	1	1	0	0	1	1	1	8
hsa-miR-15a-5p	0.3416	MIMAT0000068	ZBTB10	65986	NM_001105539	1	1	1	0	0	1	0	1	0	1	1	1	8
hsa-miR-15a-5p	0.3416	MIMAT0000068	OTUB2	78990	NM_023112	1	1	1	0	0	1	0	0	1	1	1	1	8
hsa-miR-15a-5p	0.3416	MIMAT0000068	FSD1	79187	NM_024333	0	1	1	0	0	1	1	1	1	0	1	1	8
hsa-miR-15a-5p	0.3416	MIMAT0000068	BHLHE41	79365	NM_030762	0	1	1	0	0	1	0	1	1	1	1	1	8
hsa-miR-15a-5p	0.3416	MIMAT0000068	FCRL2	79368	NM_030764	1	1	1	0	1	1	0	0	0	1	1	1	8
hsa-miR-15a-5p	0.3416	MIMAT0000068	ATP13A3	79572	NM_024524	0	1	1	0	0	1	0	1	1	1	1	1	8
hsa-miR-15a-5p	0.3416	MIMAT0000068	AKIRIN1	79647	NM_024595	1	1	0	0	0	1	0	1	1	1	1	1	8
hsa-miR-15a-5p	0.3416	MIMAT0000068	C22orf29	79680	NM_024627	1	1	1	0	0	1	0	0	1	1	1	1	8
hsa-miR-15a-5p	0.3416	MIMAT0000068	LRRK1	79705	NM_024652	1	1	1	0	0	1	0	0	1	1	1	1	8
hsa-miR-15a-5p	0.3416	MIMAT0000068	LIN28A	79727	NM_024674	1	1	1	0	0	1	0	0	1	1	1	1	8
hsa-miR-15a-5p	0.3416	MIMAT0000068	TTC21B	79809	NM_024753	0	1	1	0	0	1	1	1	1	0	1	1	8
hsa-miR-15a-5p	0.3416	MIMAT0000068	TMC7	79905	NM_001160364	1	1	1	0	1	1	0	0	0	1	1	1	8
hsa-miR-15a-5p	0.3416	MIMAT0000068	SETD6	79918	NM_001160305	1	1	1	0	0	1	0	1	0	1	1	1	8
hsa-miR-15a-5p	0.3416	MIMAT0000068	DHDDS	79947	NM_024887	1	1	1	0	0	1	0	1	0	1	1	1	8
hsa-miR-15a-5p	0.3416	MIMAT0000068	ERMP1	79956	NM_024896	0	1	1	0	0	1	1	0	1	1	1	1	8
hsa-miR-15a-5p	0.3416	MIMAT0000068	UBTD1	80019	NM_024954	0	1	1	0	0	1	1	0	1	1	1	1	8
hsa-miR-15a-5p	0.3416	MIMAT0000068	SEMA6D	80031	XM_005254685	1	1	1	0	0	1	1	0	0	1	1	1	8
hsa-miR-15a-5p	0.3416	MIMAT0000068	PQLC1	80148	NM_025078	1	1	1	0	0	1	0	0	1	1	1	1	8
hsa-miR-15a-5p	0.3416	MIMAT0000068	KIAA0226L	80183	NM_025113	1	1	0	0	0	1	0	1	1	1	1	1	8
hsa-miR-15a-5p	0.3416	MIMAT0000068	EPC1	80314	NM_025209	1	1	1	0	0	1	1	0	0	1	1	1	8
hsa-miR-15a-5p	0.3416	MIMAT0000068	CSRNP2	81566	NM_030809	0	1	1	0	0	1	0	1	1	1	1	1	8
hsa-miR-15a-5p	0.3416	MIMAT0000068	MFRP	83552	NM_031433	1	1	1	0	0	1	0	0	1	1	1	1	8
hsa-miR-15a-5p	0.3416	MIMAT0000068	ESPN	83715	NM_031475	0	1	1	0	1	1	0	0	1	1	1	1	8
hsa-miR-15a-5p	0.3416	MIMAT0000068	USP42	84132	NM_032172	0	1	1	0	1	1	0	1	1	0	1	1	8
hsa-miR-15a-5p	0.3416	MIMAT0000068	ZNRF3	84133	NM_001206998	1	1	1	0	1	1	0	0	0	1	1	1	8
hsa-miR-15a-5p	0.3416	MIMAT0000068	SYT3	84258	NM_032298	1	1	1	0	0	1	0	1	1	0	1	1	8
hsa-miR-15a-5p	0.3416	MIMAT0000068	UNC119B	84747	NM_001080533	1	1	1	0	0	1	0	0	1	1	1	1	8
hsa-miR-15a-5p	0.3416	MIMAT0000068	TXNDC17	84817	NM_032731	0	1	1	0	0	1	0	1	1	1	1	1	8
hsa-miR-15a-5p	0.3416	MIMAT0000068	RSPO3	84870	NM_032784	1	1	1	0	1	0	0	1	1	0	1	1	8
hsa-miR-15a-5p	0.3416	MIMAT0000068	ARHGEF39	84904	NM_032818	1	1	1	0	0	1	0	0	1	1	1	1	8
hsa-miR-15a-5p	0.3416	MIMAT0000068	TMEM87B	84910	NM_032824	1	1	1	0	0	1	0	0	1	1	1	1	8
hsa-miR-15a-5p	0.3416	MIMAT0000068	ZNRF1	84937	NM_032268	1	1	1	0	0	1	0	0	1	1	1	1	8
hsa-miR-15a-5p	0.3416	MIMAT0000068	RHPN2	85415	NM_033103	0	1	1	0	0	1	1	0	1	1	1	1	8
hsa-miR-15a-5p	0.3416	MIMAT0000068	TPD52L3	89882	NM_033516	0	1	1	0	1	1	0	0	1	1	1	1	8
hsa-miR-15a-5p	0.3416	MIMAT0000068	KLC4	89953	NM_201523	0	1	1	0	0	1	1	1	0	1	1	1	8
hsa-miR-15a-5p	0.3416	MIMAT0000068	PLXNA4	91584	NM_020911	1	1	1	0	0	1	0	0	1	1	1	1	8
hsa-miR-15a-5p	0.3416	MIMAT0000068	RFT1	91869	NM_052859	1	1	1	0	0	1	0	0	1	1	1	1	8
hsa-miR-15a-5p	0.3416	MIMAT0000068	FAM58A	92002	NM_152274	1	1	1	0	0	1	0	0	1	1	1	1	8
hsa-miR-15a-5p	0.3416	MIMAT0000068	DSEL	92126	NM_032160	0	1	1	0	0	1	0	1	1	1	1	1	8
hsa-miR-15a-5p	0.3416	MIMAT0000068	MARCH9	92979	NM_138396	1	1	0	0	0	1	0	1	1	1	1	1	8
hsa-miR-15a-5p	0.3416	MIMAT0000068	TRIM9	114088	NM_015163	1	1	1	0	0	1	0	0	1	1	1	1	8
hsa-miR-15a-5p	0.3416	MIMAT0000068	LRRC58	116064	NM_001099678	1	1	0	0	0	1	0	1	1	1	1	1	8
hsa-miR-15a-5p	0.3416	MIMAT0000068	C15orf40	123207	NM_144597	0	1	1	0	1	1	0	0	1	1	1	1	8
hsa-miR-15a-5p	0.3416	MIMAT0000068	ANKRD13B	124930	NM_152345	1	1	1	0	0	1	0	1	1	0	1	1	8
hsa-miR-15a-5p	0.3416	MIMAT0000068	C1orf173	127254	NM_001002912	1	1	1	0	0	1	0	0	1	1	1	1	8
hsa-miR-15a-5p	0.3416	MIMAT0000068	IQGAP3	128239	NM_178229	0	1	1	0	0	1	1	0	1	1	1	1	8
hsa-miR-15a-5p	0.3416	MIMAT0000068	FAM199X	139231	NM_207318	1	1	1	0	0	1	0	0	1	1	1	1	8
hsa-miR-15a-5p	0.3416	MIMAT0000068	AMER1	139285	NM_152424	1	1	1	0	0	1	0	0	1	1	1	1	8
hsa-miR-15a-5p	0.3416	MIMAT0000068	ZSWIM3	140831	NM_080752	0	1	1	0	0	1	0	1	1	1	1	1	8
hsa-miR-15a-5p	0.3416	MIMAT0000068	VTI1A	143187	NM_145206	0	1	1	0	0	1	0	1	1	1	1	1	8
hsa-miR-15a-5p	0.3416	MIMAT0000068	TMEM86A	144110	NM_153347	1	1	1	0	0	1	0	0	1	1	1	1	8
hsa-miR-15a-5p	0.3416	MIMAT0000068	E2F7	144455	NM_203394	0	1	1	0	0	1	0	1	1	1	1	1	8
hsa-miR-15a-5p	0.3416	MIMAT0000068	FAM81A	145773	XM_005254167	1	1	1	0	0	1	1	0	0	1	1	1	8
hsa-miR-15a-5p	0.3416	MIMAT0000068	SIK1	150094	NM_173354	0	1	1	0	0	1	0	1	1	1	1	1	8
hsa-miR-15a-5p	0.3416	MIMAT0000068	TTL	150465	NM_153712	1	1	1	0	0	0	0	1	1	1	1	1	8
hsa-miR-15a-5p	0.3416	MIMAT0000068	FBXO41	150726	NM_001080410	1	1	1	0	0	1	0	0	1	1	1	1	8
hsa-miR-15a-5p	0.3416	MIMAT0000068	CCNYL1	151195	NM_001142300	1	1	0	0	0	1	1	1	0	1	1	1	8
hsa-miR-15a-5p	0.3416	MIMAT0000068	PAQR3	152559	NM_001040202	0	1	1	0	1	1	0	0	1	1	1	1	8
hsa-miR-15a-5p	0.3416	MIMAT0000068	RASGEF1B	153020	XM_005262776	1	1	1	0	0	1	1	0	0	1	1	1	8
hsa-miR-15a-5p	0.3416	MIMAT0000068	DAB2IP	153090	XM_005251721	1	1	1	0	0	1	1	0	0	1	1	1	8
hsa-miR-15a-5p	0.3416	MIMAT0000068	AMOT	154796	XM_005262087	1	1	1	1	0	1	0	0	0	1	1	1	8
hsa-miR-15a-5p	0.3416	MIMAT0000068	C11orf42	160298	NM_173525	0	1	1	0	0	1	1	0	1	1	1	1	8
hsa-miR-15a-5p	0.3416	MIMAT0000068	EML5	161436	XM_005267387	1	1	1	0	0	1	1	0	0	1	1	1	8
hsa-miR-15a-5p	0.3416	MIMAT0000068	ITPRIPL2	162073	NM_001034841	1	1	1	0	0	1	0	0	1	1	1	1	8
hsa-miR-15a-5p	0.3416	MIMAT0000068	DENND1B	163486	NM_001195215	1	1	1	0	0	1	1	1	0	0	1	1	8
hsa-miR-15a-5p	0.3416	MIMAT0000068	PRICKLE2	166336	NM_198859	1	1	1	0	0	1	0	0	1	1	1	1	8
hsa-miR-15a-5p	0.3416	MIMAT0000068	KLHDC8B	200942	NM_173546	1	1	1	0	1	1	0	0	1	0	1	1	8
hsa-miR-15a-5p	0.3416	MIMAT0000068	C3orf58	205428	NM_173552	1	1	0	0	0	1	0	1	1	1	1	1	8
hsa-miR-15a-5p	0.3416	MIMAT0000068	USP12	219333	NM_182488	1	1	1	0	0	1	0	1	0	1	1	1	8
hsa-miR-15a-5p	0.3416	MIMAT0000068	TMEM26	219623	NM_178505	1	1	1	0	0	1	0	0	1	1	1	1	8
hsa-miR-15a-5p	0.3416	MIMAT0000068	CYB561A3	220002	NM_001161454	1	1	1	0	1	1	0	0	0	1	1	1	8
hsa-miR-15a-5p	0.3416	MIMAT0000068	ATXN7L1	222255	XM_005250220	1	1	1	0	0	1	1	0	0	1	1	1	8
hsa-miR-15a-5p	0.3416	MIMAT0000068	ZNRF2	223082	NM_147128	1	1	1	0	0	1	0	0	1	1	1	1	8
hsa-miR-15a-5p	0.3416	MIMAT0000068	CNIH2	254263	NM_182553	0	1	1	0	0	1	0	1	1	1	1	1	8
hsa-miR-15a-5p	0.3416	MIMAT0000068	AQP11	282679	NM_173039	1	1	1	0	1	1	0	0	1	0	1	1	8
hsa-miR-15a-5p	0.3416	MIMAT0000068	ZDHHC22	283576	NM_174976	1	1	1	0	0	1	0	0	1	1	1	1	8
hsa-miR-15a-5p	0.3416	MIMAT0000068	PRTG	283659	NM_173814	1	1	1	0	1	1	0	0	0	1	1	1	8
hsa-miR-15a-5p	0.3416	MIMAT0000068	NOMO2	283820	NM_173614	1	1	1	0	0	1	1	0	1	0	1	1	8
hsa-miR-15a-5p	0.3416	MIMAT0000068	CYB561D1	284613	NM_001134404	1	1	1	0	1	1	0	0	0	1	1	1	8
hsa-miR-15a-5p	0.3416	MIMAT0000068	DNAJC5G	285126	NM_173650	1	1	1	0	0	1	0	0	1	1	1	1	8
hsa-miR-15a-5p	0.3416	MIMAT0000068	UNC80	285175	XM_005246476	1	1	1	0	0	1	1	0	0	1	1	1	8
hsa-miR-15a-5p	0.3416	MIMAT0000068	TCAIM	285343	NM_173826	0	1	1	0	1	1	0	1	1	0	1	1	8
hsa-miR-15a-5p	0.3416	MIMAT0000068	FRYL	285527	NM_015030	0	1	1	0	0	1	0	1	1	1	1	1	8
hsa-miR-15a-5p	0.3416	MIMAT0000068	C5orf64	285668	NM_173667	1	1	1	0	0	1	0	0	1	1	1	1	8
hsa-miR-15a-5p	0.3416	MIMAT0000068	YIPF6	286451	NM_173834	1	1	1	0	0	1	0	1	0	1	1	1	8
hsa-miR-15a-5p	0.3416	MIMAT0000068	KIAA2022	340533	NM_001008537	0	1	1	0	0	1	0	1	1	1	1	1	8
hsa-miR-15a-5p	0.3416	MIMAT0000068	HEPHL1	341208	NM_001098672	1	1	1	0	1	1	0	0	1	0	1	1	8
hsa-miR-15a-5p	0.3416	MIMAT0000068	ERCC6L2	375748	NM_001010895	1	1	1	0	0	1	1	0	1	0	1	1	8
hsa-miR-15a-5p	0.3416	MIMAT0000068	ZC3H6	376940	NM_198581	1	1	0	0	0	1	0	1	1	1	1	1	8
hsa-miR-15a-5p	0.3416	MIMAT0000068	KCTD8	386617	NM_198353	0	1	1	0	0	1	1	1	1	0	1	1	8
hsa-miR-15a-5p	0.3416	MIMAT0000068	TNFAIP8L3	388121	NM_207381	1	1	1	0	0	1	0	0	1	1	1	1	8
hsa-miR-15a-5p	0.3416	MIMAT0000068	SLC6A17	388662	NM_001010898	1	1	1	0	0	1	0	0	1	1	1	1	8
hsa-miR-15a-5p	0.3416	MIMAT0000068	C1QL3	389941	NM_001010908	0	1	1	0	1	1	0	1	1	0	1	1	8
hsa-miR-15a-5p	0.3416	MIMAT0000068	SLC25A35	399512	NM_201520	0	1	1	0	0	1	0	1	1	1	1	1	8
hsa-miR-15a-5p	0.3416	MIMAT0000068	FAM174B	400451	NM_207446	0	1	1	0	1	1	0	0	1	1	1	1	8
hsa-miR-15a-5p	0.3416	MIMAT0000068	C1orf226	400793	NM_001085375	1	1	1	0	0	1	0	0	1	1	1	1	8
hsa-miR-15a-5p	0.3416	MIMAT0000068	EML6	400954	NM_001039753	1	1	1	0	0	1	1	0	0	1	1	1	8
hsa-miR-15a-5p	0.3416	MIMAT0000068	ZBTB34	403341	XM_005251989	1	1	1	0	0	1	1	0	0	1	1	1	8
hsa-miR-15a-5p	0.3416	MIMAT0000068	NOMO3	408050	NM_001004067	1	1	1	0	0	1	0	0	1	1	1	1	8
hsa-miR-15a-5p	0.3416	MIMAT0000068	NRARP	441478	NM_001004354	0	1	1	0	0	1	0	1	1	1	1	1	8
hsa-miR-15a-5p	0.3416	MIMAT0000068	LURAP1	541468	NM_001013615	1	1	1	0	0	1	0	0	1	1	1	1	8
hsa-miR-15a-5p	0.3416	MIMAT0000068	C8orf58	541565	NM_001013842	0	1	1	0	0	1	0	1	1	1	1	1	8
hsa-miR-15a-5p	0.3416	MIMAT0000068	TMPPE	643853	NM_001039770	1	1	1	0	0	1	0	0	1	1	1	1	8
hsa-miR-15a-5p	0.3416	MIMAT0000068	ADRBK1	156	NM_001619	1	0	1	0	0	1	1	0	1	1	1	1	8
hsa-miR-15a-5p	0.3416	MIMAT0000068	ARHGAP5	394	NM_001173	1	0	1	0	1	1	1	1	0	0	1	1	8
hsa-miR-15a-5p	0.3416	MIMAT0000068	ARHGAP5	394	NM_001030055	1	0	1	0	1	1	1	1	0	0	1	1	8
hsa-miR-15a-5p	0.3416	MIMAT0000068	ARL2	402	NM_001199745	1	0	1	0	1	1	1	1	0	0	1	1	8
hsa-miR-15a-5p	0.3416	MIMAT0000068	ATP4B	496	NM_000705	1	0	1	0	1	1	0	0	1	1	1	1	8
hsa-miR-15a-5p	0.3416	MIMAT0000068	BLMH	642	NM_000386	1	0	1	0	0	1	1	0	1	1	1	1	8
hsa-miR-15a-5p	0.3416	MIMAT0000068	CASR	846	NM_000388	1	0	1	0	1	1	0	1	1	0	1	1	8
hsa-miR-15a-5p	0.3416	MIMAT0000068	CCND3	896	NM_001760	1	0	1	0	1	1	0	1	1	0	1	1	8
hsa-miR-15a-5p	0.3416	MIMAT0000068	CDC27	996	NM_001256	1	0	1	0	1	1	0	1	1	0	1	1	8
hsa-miR-15a-5p	0.3416	MIMAT0000068	CDC42	998	NM_044472	1	0	1	0	0	1	1	1	1	0	1	1	8
hsa-miR-15a-5p	0.3416	MIMAT0000068	CHEK1	1111	NM_001274	1	0	1	0	1	1	0	1	1	0	1	1	8
hsa-miR-15a-5p	0.3416	MIMAT0000068	CLCN5	1184	NM_000084	1	0	1	0	1	1	0	1	1	0	1	1	8
hsa-miR-15a-5p	0.3416	MIMAT0000068	DDX3X	1654	NM_001356	1	0	1	0	1	1	0	1	1	0	1	1	8
hsa-miR-15a-5p	0.3416	MIMAT0000068	DMD	1756	NM_004010	1	0	1	1	0	1	1	0	0	1	1	1	8
hsa-miR-15a-5p	0.3416	MIMAT0000068	DYNC1I1	1780	NM_001135557	1	0	1	0	1	1	1	1	0	0	1	1	8
hsa-miR-15a-5p	0.3416	MIMAT0000068	DYNC1I1	1780	NM_001135556	1	0	1	0	1	1	1	1	0	0	1	1	8
hsa-miR-15a-5p	0.3416	MIMAT0000068	EYA1	2138	NM_172060	1	0	1	0	1	1	1	1	0	0	1	1	8
hsa-miR-15a-5p	0.3416	MIMAT0000068	EYA1	2138	NM_172059	1	0	1	0	1	1	1	1	0	0	1	1	8
hsa-miR-15a-5p	0.3416	MIMAT0000068	EYA1	2138	NM_172058	1	0	1	0	1	1	1	1	0	0	1	1	8
hsa-miR-15a-5p	0.3416	MIMAT0000068	FBLN1	2192	NM_006487	1	0	1	0	1	1	1	0	1	0	1	1	8
hsa-miR-15a-5p	0.3416	MIMAT0000068	FGF2	2247	NM_002006	1	0	1	0	1	1	0	1	1	0	1	1	8
hsa-miR-15a-5p	0.3416	MIMAT0000068	GFAP	2670	NM_002055	1	0	1	0	1	1	0	0	1	1	1	1	8
hsa-miR-15a-5p	0.3416	MIMAT0000068	GHR	2690	NM_000163	1	0	1	0	1	1	0	1	1	0	1	1	8
hsa-miR-15a-5p	0.3416	MIMAT0000068	GOT2	2806	NM_002080	1	0	1	0	0	1	1	0	1	1	1	1	8
hsa-miR-15a-5p	0.3416	MIMAT0000068	GYS1	2997	NM_002103	1	0	1	0	0	1	1	0	1	1	1	1	8
hsa-miR-15a-5p	0.3416	MIMAT0000068	HOXA10	3206	NM_018951	1	0	1	0	1	1	0	1	0	1	1	1	8
hsa-miR-15a-5p	0.3416	MIMAT0000068	HSPG2	3339	NM_005529	1	0	1	0	0	1	1	1	1	0	1	1	8
hsa-miR-15a-5p	0.3416	MIMAT0000068	HTR4	3360	NM_000870	1	0	1	0	1	1	1	1	0	0	1	1	8
hsa-miR-15a-5p	0.3416	MIMAT0000068	HTR4	3360	NM_001040173	1	0	1	0	1	1	1	1	0	0	1	1	8
hsa-miR-15a-5p	0.3416	MIMAT0000068	INSR	3643	NM_001079817	1	0	1	0	1	1	1	1	0	0	1	1	8
hsa-miR-15a-5p	0.3416	MIMAT0000068	KCNK1	3775	NM_002245	0	0	1	0	1	1	1	0	1	1	1	1	8
hsa-miR-15a-5p	0.3416	MIMAT0000068	KCNN4	3783	NM_002250	1	0	1	0	1	1	0	1	1	0	1	1	8
hsa-miR-15a-5p	0.3416	MIMAT0000068	SMAD7	4092	NM_001190822	1	0	1	0	1	1	1	1	0	0	1	1	8
hsa-miR-15a-5p	0.3416	MIMAT0000068	SMAD7	4092	NM_001190823	1	0	1	0	1	1	1	1	0	0	1	1	8
hsa-miR-15a-5p	0.3416	MIMAT0000068	SMAD7	4092	NM_001190821	1	0	1	0	1	1	1	1	0	0	1	1	8
hsa-miR-15a-5p	0.3416	MIMAT0000068	MTM1	4534	NM_000252	1	0	1	0	0	1	1	1	1	0	1	1	8
hsa-miR-15a-5p	0.3416	MIMAT0000068	MYB	4602	NM_001161657	1	0	1	0	1	1	1	1	0	0	1	1	8
hsa-miR-15a-5p	0.3416	MIMAT0000068	MYB	4602	NM_001161659	1	0	1	0	1	1	1	1	0	0	1	1	8
hsa-miR-15a-5p	0.3416	MIMAT0000068	MYB	4602	NM_001161660	1	0	1	0	1	1	1	1	0	0	1	1	8
hsa-miR-15a-5p	0.3416	MIMAT0000068	MYB	4602	NM_001130172	1	0	1	0	1	1	1	1	0	0	1	1	8
hsa-miR-15a-5p	0.3416	MIMAT0000068	MYB	4602	NM_001161658	1	0	1	0	1	1	1	1	0	0	1	1	8
hsa-miR-15a-5p	0.3416	MIMAT0000068	MYB	4602	NM_001161656	1	0	1	0	1	1	1	1	0	0	1	1	8
hsa-miR-15a-5p	0.3416	MIMAT0000068	MYLK	4638	NM_053031	1	0	1	0	1	1	1	1	0	0	1	1	8
hsa-miR-15a-5p	0.3416	MIMAT0000068	MYLK	4638	NM_053032	1	0	1	0	1	1	1	1	0	0	1	1	8
hsa-miR-15a-5p	0.3416	MIMAT0000068	MYLK	4638	NM_053028	1	0	1	0	1	1	1	1	0	0	1	1	8
hsa-miR-15a-5p	0.3416	MIMAT0000068	MYLK	4638	NM_053026	1	0	1	0	1	1	1	1	0	0	1	1	8
hsa-miR-15a-5p	0.3416	MIMAT0000068	MYLK	4638	NM_053027	1	0	1	0	1	1	1	1	0	0	1	1	8
hsa-miR-15a-5p	0.3416	MIMAT0000068	MYO5B	4645	NM_001080467	1	0	1	0	1	1	0	0	1	1	1	1	8
hsa-miR-15a-5p	0.3416	MIMAT0000068	NFATC3	4775	NM_173165	1	0	1	0	1	1	1	1	0	0	1	1	8
hsa-miR-15a-5p	0.3416	MIMAT0000068	NFATC3	4775	NM_173163	1	0	1	0	1	1	1	1	0	0	1	1	8
hsa-miR-15a-5p	0.3416	MIMAT0000068	NFATC3	4775	NM_004555	1	0	1	0	1	1	1	1	0	0	1	1	8
hsa-miR-15a-5p	0.3416	MIMAT0000068	NFKB1	4790	NM_003998	1	0	1	0	0	1	1	0	1	1	1	1	8
hsa-miR-15a-5p	0.3416	MIMAT0000068	NOS1	4842	NM_000620	1	0	1	0	1	1	0	1	1	0	1	1	8
hsa-miR-15a-5p	0.3416	MIMAT0000068	CNTN3	5067	NM_020872	1	0	1	0	1	1	1	0	1	0	1	1	8
hsa-miR-15a-5p	0.3416	MIMAT0000068	PCMT1	5110	NM_001252052	1	0	1	0	1	1	1	1	0	0	1	1	8
hsa-miR-15a-5p	0.3416	MIMAT0000068	PCMT1	5110	NM_001252050	1	0	1	0	1	1	1	1	0	0	1	1	8
hsa-miR-15a-5p	0.3416	MIMAT0000068	PCMT1	5110	NM_001252051	1	0	1	0	1	1	1	1	0	0	1	1	8
hsa-miR-15a-5p	0.3416	MIMAT0000068	PCMT1	5110	NM_001252049	1	0	1	0	1	1	1	1	0	0	1	1	8
hsa-miR-15a-5p	0.3416	MIMAT0000068	VIT	5212	NM_053276	1	0	1	0	0	1	1	0	1	1	1	1	8
hsa-miR-15a-5p	0.3416	MIMAT0000068	PI4KB	5298	NM_002651	1	0	1	0	0	1	1	1	1	0	1	1	8
hsa-miR-15a-5p	0.3416	MIMAT0000068	PLAG1	5324	NM_001114635	1	0	1	0	1	1	1	1	0	0	1	1	8
hsa-miR-15a-5p	0.3416	MIMAT0000068	PLAG1	5324	NM_001114634	1	0	1	0	1	1	1	1	0	0	1	1	8
hsa-miR-15a-5p	0.3416	MIMAT0000068	PLS1	5357	NM_002670	1	0	1	0	1	1	1	0	1	0	1	1	8
hsa-miR-15a-5p	0.3416	MIMAT0000068	POLR2A	5430	NM_000937	1	0	1	0	0	1	1	0	1	1	1	1	8
hsa-miR-15a-5p	0.3416	MIMAT0000068	PPP3CB	5532	NM_021132	1	0	1	0	0	1	1	1	1	0	1	1	8
hsa-miR-15a-5p	0.3416	MIMAT0000068	PPP6C	5537	NM_002721	1	0	1	0	1	1	0	1	1	0	1	1	8
hsa-miR-15a-5p	0.3416	MIMAT0000068	PRKAR2A	5576	NM_004157	1	0	1	0	1	1	0	1	1	0	1	1	8
hsa-miR-15a-5p	0.3416	MIMAT0000068	PSMD7	5713	NM_002811	1	0	1	0	0	1	1	0	1	1	1	1	8
hsa-miR-15a-5p	0.3416	MIMAT0000068	PTPN3	5774	NM_002829	1	0	1	0	1	1	0	1	1	0	1	1	8
hsa-miR-15a-5p	0.3416	MIMAT0000068	PTPRO	5800	NM_030667	1	0	1	0	1	1	1	0	0	1	1	1	8
hsa-miR-15a-5p	0.3416	MIMAT0000068	RAD23B	5887	NM_001244724	1	0	1	0	1	1	1	1	0	0	1	1	8
hsa-miR-15a-5p	0.3416	MIMAT0000068	RAD23B	5887	NM_001244713	1	0	1	0	1	1	1	1	0	0	1	1	8
hsa-miR-15a-5p	0.3416	MIMAT0000068	RAF1	5894	NM_002880	1	0	1	0	0	1	1	1	1	0	1	1	8
hsa-miR-15a-5p	0.3416	MIMAT0000068	RBMS1	5937	NM_002897	1	0	1	0	1	1	1	1	0	0	1	1	8
hsa-miR-15a-5p	0.3416	MIMAT0000068	RBMS1	5937	NM_016836	1	0	1	0	1	1	1	1	0	0	1	1	8
hsa-miR-15a-5p	0.3416	MIMAT0000068	SALL1	6299	NM_002968	1	0	1	0	1	1	0	1	1	0	1	1	8
hsa-miR-15a-5p	0.3416	MIMAT0000068	SGCA	6442	NM_000023	1	0	1	0	1	1	0	0	1	1	1	1	8
hsa-miR-15a-5p	0.3416	MIMAT0000068	SGK1	6446	NM_001143677	1	0	1	0	1	1	1	1	0	0	1	1	8
hsa-miR-15a-5p	0.3416	MIMAT0000068	SGK1	6446	NM_001143678	1	0	1	0	1	1	1	1	0	0	1	1	8
hsa-miR-15a-5p	0.3416	MIMAT0000068	SIAH1	6477	NM_003031	1	0	1	0	1	1	1	1	0	0	1	1	8
hsa-miR-15a-5p	0.3416	MIMAT0000068	SOS2	6655	NM_006939	1	0	1	0	1	1	0	1	1	0	1	1	8
hsa-miR-15a-5p	0.3416	MIMAT0000068	SOX9	6662	NM_000346	1	0	1	0	0	1	1	0	1	1	1	1	8
hsa-miR-15a-5p	0.3416	MIMAT0000068	SPTBN2	6712	NM_006946	1	0	1	0	0	1	1	1	1	0	1	1	8
hsa-miR-15a-5p	0.3416	MIMAT0000068	SRPR	6734	NM_001177842	1	0	1	0	1	1	1	1	0	0	1	1	8
hsa-miR-15a-5p	0.3416	MIMAT0000068	UBE2V1	7335	NM_001032288	1	0	1	0	1	1	1	1	0	0	1	1	8
hsa-miR-15a-5p	0.3416	MIMAT0000068	UBE2V1	7335	NM_022442	1	0	1	0	1	1	1	1	0	0	1	1	8
hsa-miR-15a-5p	0.3416	MIMAT0000068	UBE2V1	7335	NM_199144	1	0	1	0	1	1	1	1	0	0	1	1	8
hsa-miR-15a-5p	0.3416	MIMAT0000068	VCL	7414	NM_014000	1	0	1	0	1	1	1	0	0	1	1	1	8
hsa-miR-15a-5p	0.3416	MIMAT0000068	VEGFA	7422	NM_001025366	1	0	1	0	0	1	1	1	0	1	1	1	8
hsa-miR-15a-5p	0.3416	MIMAT0000068	VEGFA	7422	NM_001171623	1	0	1	0	0	1	1	1	0	1	1	1	8
hsa-miR-15a-5p	0.3416	MIMAT0000068	VWF	7450	NM_000552	1	0	1	0	0	1	1	0	1	1	1	1	8
hsa-miR-15a-5p	0.3416	MIMAT0000068	ZMYM2	7750	NM_001190964	1	0	1	0	1	1	1	1	0	0	1	1	8
hsa-miR-15a-5p	0.3416	MIMAT0000068	ZMYM2	7750	NM_001190965	1	0	1	0	1	1	1	1	0	0	1	1	8
hsa-miR-15a-5p	0.3416	MIMAT0000068	ZMYM2	7750	NM_197968	1	0	1	0	1	1	1	1	0	0	1	1	8
hsa-miR-15a-5p	0.3416	MIMAT0000068	LUZP1	7798	NM_033631	1	0	1	0	1	1	0	1	1	0	1	1	8
hsa-miR-15a-5p	0.3416	MIMAT0000068	TUBA1A	7846	NM_006009	1	0	1	0	0	1	1	1	1	0	1	1	8
hsa-miR-15a-5p	0.3416	MIMAT0000068	FZD3	7976	NM_017412	1	0	1	0	0	1	1	0	1	1	1	1	8
hsa-miR-15a-5p	0.3416	MIMAT0000068	NR4A3	8013	NM_173199	1	0	1	0	0	1	1	1	1	0	1	1	8
hsa-miR-15a-5p	0.3416	MIMAT0000068	AXIN2	8313	NM_004655	0	0	1	0	1	1	1	1	1	0	1	1	8
hsa-miR-15a-5p	0.3416	MIMAT0000068	CUL2	8453	NM_001198778	1	0	1	0	1	1	1	1	0	0	1	1	8
hsa-miR-15a-5p	0.3416	MIMAT0000068	CUL2	8453	NM_001198777	1	0	1	0	1	1	1	1	0	0	1	1	8
hsa-miR-15a-5p	0.3416	MIMAT0000068	BCAS1	8537	NM_003657	1	0	1	0	1	1	0	0	1	1	1	1	8
hsa-miR-15a-5p	0.3416	MIMAT0000068	PPAP2A	8611	NM_003711	1	0	1	0	1	1	1	1	0	0	1	1	8
hsa-miR-15a-5p	0.3416	MIMAT0000068	EIF3A	8661	NM_003750	0	0	1	0	1	1	1	1	1	0	1	1	8
hsa-miR-15a-5p	0.3416	MIMAT0000068	SLC4A4	8671	NM_001134742	1	0	1	0	1	1	1	1	0	0	1	1	8
hsa-miR-15a-5p	0.3416	MIMAT0000068	SLC4A4	8671	NM_003759	1	0	1	0	1	1	1	1	0	0	1	1	8
hsa-miR-15a-5p	0.3416	MIMAT0000068	SLC4A4	8671	NM_001098484	1	0	1	0	1	1	1	1	0	0	1	1	8
hsa-miR-15a-5p	0.3416	MIMAT0000068	FUBP1	8880	NM_003902	1	0	1	0	1	0	1	1	1	0	1	1	8
hsa-miR-15a-5p	0.3416	MIMAT0000068	KALRN	8997	NM_003947	0	0	1	0	1	1	1	1	1	0	1	1	8
hsa-miR-15a-5p	0.3416	MIMAT0000068	CLDN12	9069	NM_012129	1	0	1	0	1	1	0	1	1	0	1	1	8
hsa-miR-15a-5p	0.3416	MIMAT0000068	QKI	9444	NM_206855	1	0	1	0	1	1	0	1	0	1	1	1	8
hsa-miR-15a-5p	0.3416	MIMAT0000068	KIF23	9493	NM_004856	1	0	1	0	1	1	1	1	0	0	1	1	8
hsa-miR-15a-5p	0.3416	MIMAT0000068	SLC4A7	9497	NM_003615	1	0	1	0	0	1	1	1	1	0	1	1	8
hsa-miR-15a-5p	0.3416	MIMAT0000068	SPAG7	9552	NM_004890	1	0	1	0	1	1	0	1	1	0	1	1	8
hsa-miR-15a-5p	0.3416	MIMAT0000068	DEPDC5	9681	NM_014662	1	0	1	0	1	1	1	0	1	0	1	1	8
hsa-miR-15a-5p	0.3416	MIMAT0000068	ZNF536	9745	NM_014717	1	0	1	0	0	1	1	0	1	1	1	1	8
hsa-miR-15a-5p	0.3416	MIMAT0000068	DMTF1	9988	NM_001142326	1	0	1	0	1	1	1	1	0	0	1	1	8
hsa-miR-15a-5p	0.3416	MIMAT0000068	DMTF1	9988	NM_001142327	1	0	1	0	1	1	1	1	0	0	1	1	8
hsa-miR-15a-5p	0.3416	MIMAT0000068	AKT3	10000	NM_005465	1	0	1	0	1	1	0	1	1	0	1	1	8
hsa-miR-15a-5p	0.3416	MIMAT0000068	COL4A3BP	10087	NM_031361	1	0	1	0	1	1	1	1	0	0	1	1	8
hsa-miR-15a-5p	0.3416	MIMAT0000068	COL4A3BP	10087	NM_005713	1	0	1	0	1	1	1	1	0	0	1	1	8
hsa-miR-15a-5p	0.3416	MIMAT0000068	LRPPRC	10128	NM_133259	1	0	1	0	0	1	1	0	1	1	1	1	8
hsa-miR-15a-5p	0.3416	MIMAT0000068	RCL1	10171	NM_005772	1	0	1	1	0	1	0	0	1	1	1	1	8
hsa-miR-15a-5p	0.3416	MIMAT0000068	RBM6	10180	NM_001167582	1	0	1	0	1	1	1	1	0	0	1	1	8
hsa-miR-15a-5p	0.3416	MIMAT0000068	UBE4B	10277	NM_006048	1	0	1	0	1	1	1	1	0	0	1	1	8
hsa-miR-15a-5p	0.3416	MIMAT0000068	YAP1	10413	NM_006106	1	0	1	0	1	1	1	0	1	0	1	1	8
hsa-miR-15a-5p	0.3416	MIMAT0000068	POLD3	10714	NM_006591	1	0	1	0	1	1	0	0	1	1	1	1	8
hsa-miR-15a-5p	0.3416	MIMAT0000068	ARPP21	10777	NM_016300	0	0	1	0	1	1	1	1	1	0	1	1	8
hsa-miR-15a-5p	0.3416	MIMAT0000068	PNPLA6	10908	NM_006702	1	0	1	0	0	1	1	1	1	0	1	1	8
hsa-miR-15a-5p	0.3416	MIMAT0000068	FERMT2	10979	NM_006832	0	0	1	0	1	1	1	1	1	0	1	1	8
hsa-miR-15a-5p	0.3416	MIMAT0000068	NISCH	11188	NM_007184	1	0	1	0	0	1	1	0	1	1	1	1	8
hsa-miR-15a-5p	0.3416	MIMAT0000068	RAB11FIP2	22841	NM_014904	1	0	1	0	1	1	0	1	1	0	1	1	8
hsa-miR-15a-5p	0.3416	MIMAT0000068	CPEB3	22849	NM_014912	1	0	1	0	1	1	0	1	1	0	1	1	8
hsa-miR-15a-5p	0.3416	MIMAT0000068	SPEN	23013	NM_015001	1	0	1	0	0	1	1	1	1	0	1	1	8
hsa-miR-15a-5p	0.3416	MIMAT0000068	AVL9	23080	NM_015060	1	0	1	0	0	1	1	1	1	0	1	1	8
hsa-miR-15a-5p	0.3416	MIMAT0000068	ZC3H13	23091	NM_015070	1	0	1	0	1	1	1	0	1	0	1	1	8
hsa-miR-15a-5p	0.3416	MIMAT0000068	KIF1B	23095	NM_015074	1	0	1	0	1	1	0	1	1	0	1	1	8
hsa-miR-15a-5p	0.3416	MIMAT0000068	RTF1	23168	NM_015138	1	0	1	0	0	1	0	1	1	1	1	1	8
hsa-miR-15a-5p	0.3416	MIMAT0000068	LPHN2	23266	NM_012302	0	0	1	0	1	1	1	1	1	0	1	1	8
hsa-miR-15a-5p	0.3416	MIMAT0000068	WWC1	23286	NM_001161662	1	0	1	0	1	1	1	1	0	0	1	1	8
hsa-miR-15a-5p	0.3416	MIMAT0000068	DNAJC16	23341	NM_015291	1	0	1	0	0	1	0	1	1	1	1	1	8
hsa-miR-15a-5p	0.3416	MIMAT0000068	SIRT4	23409	NM_012240	1	0	1	0	1	1	1	0	1	0	1	1	8
hsa-miR-15a-5p	0.3416	MIMAT0000068	NOMO1	23420	NM_014287	1	0	1	0	0	1	1	0	1	1	1	1	8
hsa-miR-15a-5p	0.3416	MIMAT0000068	PISD	23761	NM_014338	1	0	1	0	1	1	0	1	1	0	1	1	8
hsa-miR-15a-5p	0.3416	MIMAT0000068	TBC1D22A	25771	NM_014346	1	0	1	0	0	1	1	0	1	1	1	1	8
hsa-miR-15a-5p	0.3416	MIMAT0000068	CCDC19	25790	NM_012337	1	0	1	0	1	1	1	0	1	0	1	1	8
hsa-miR-15a-5p	0.3416	MIMAT0000068	LATS2	26524	NM_014572	0	0	1	0	1	1	1	1	1	0	1	1	8
hsa-miR-15a-5p	0.3416	MIMAT0000068	GLS2	27165	NM_013267	1	0	1	0	0	1	1	1	1	0	1	1	8
hsa-miR-15a-5p	0.3416	MIMAT0000068	SESN1	27244	NM_001199933	1	0	1	0	1	1	1	1	0	0	1	1	8
hsa-miR-15a-5p	0.3416	MIMAT0000068	SESN1	27244	NM_001199934	1	0	1	0	1	1	1	1	0	0	1	1	8
hsa-miR-15a-5p	0.3416	MIMAT0000068	PCDH17	27253	NM_001040429	0	0	1	0	1	1	1	1	1	0	1	1	8
hsa-miR-15a-5p	0.3416	MIMAT0000068	ZBTB44	29068	NM_014155	1	0	1	0	1	1	0	1	1	0	1	1	8
hsa-miR-15a-5p	0.3416	MIMAT0000068	RACGAP1	29127	NM_013277	1	0	1	0	1	1	1	0	1	0	1	1	8
hsa-miR-15a-5p	0.3416	MIMAT0000068	CYP2S1	29785	NM_030622	1	0	1	0	1	1	0	0	1	1	1	1	8
hsa-miR-15a-5p	0.3416	MIMAT0000068	MRPS2	51116	NM_016034	1	0	1	0	1	1	0	0	1	1	1	1	8
hsa-miR-15a-5p	0.3416	MIMAT0000068	GSKIP	51527	NM_016472	1	0	1	0	1	1	0	1	1	0	1	1	8
hsa-miR-15a-5p	0.3416	MIMAT0000068	PLEKHA5	54477	NM_019012	1	0	1	0	1	1	1	0	1	0	1	1	8
hsa-miR-15a-5p	0.3416	MIMAT0000068	RNF111	54778	NM_017610	1	0	1	0	1	1	0	1	1	0	1	1	8
hsa-miR-15a-5p	0.3416	MIMAT0000068	DEF8	54849	NM_207514	1	0	1	0	1	1	0	1	1	0	1	1	8
hsa-miR-15a-5p	0.3416	MIMAT0000068	ZCCHC2	54877	NM_017742	0	0	1	0	1	1	0	1	1	1	1	1	8
hsa-miR-15a-5p	0.3416	MIMAT0000068	CDCA4	55038	NM_017955	1	0	1	0	1	1	0	1	1	0	1	1	8
hsa-miR-15a-5p	0.3416	MIMAT0000068	CRTAC1	55118	NM_018058	1	0	1	0	0	1	1	0	1	1	1	1	8
hsa-miR-15a-5p	0.3416	MIMAT0000068	ZNF654	55279	NM_018293	1	0	1	0	1	1	0	1	1	0	1	1	8
hsa-miR-15a-5p	0.3416	MIMAT0000068	PPP6R3	55291	NM_018312	1	0	1	0	0	1	1	1	1	0	1	1	8
hsa-miR-15a-5p	0.3416	MIMAT0000068	FBXW7	55294	NM_001013415	1	0	1	0	1	1	1	1	0	0	1	1	8
hsa-miR-15a-5p	0.3416	MIMAT0000068	FBXW7	55294	NM_018315	1	0	1	0	1	1	1	1	0	0	1	1	8
hsa-miR-15a-5p	0.3416	MIMAT0000068	ELAC1	55520	NM_018696	1	0	1	0	1	1	0	0	1	1	1	1	8
hsa-miR-15a-5p	0.3416	MIMAT0000068	KIF21A	55605	NM_017641	1	0	1	0	1	1	0	1	1	0	1	1	8
hsa-miR-15a-5p	0.3416	MIMAT0000068	PCDHAC2	56134	NM_018899	1	0	1	0	0	1	1	1	0	1	1	1	8
hsa-miR-15a-5p	0.3416	MIMAT0000068	PCDHA13	56136	NM_018904	1	0	1	0	0	1	1	1	0	1	1	1	8
hsa-miR-15a-5p	0.3416	MIMAT0000068	PCDHA10	56139	NM_018901	1	0	1	0	0	1	1	1	0	1	1	1	8
hsa-miR-15a-5p	0.3416	MIMAT0000068	RIMKLB	57494	NM_020734	1	0	1	0	0	1	1	1	1	0	1	1	8
hsa-miR-15a-5p	0.3416	MIMAT0000068	ARHGAP20	57569	NM_020809	1	0	1	0	1	1	0	1	1	0	1	1	8
hsa-miR-15a-5p	0.3416	MIMAT0000068	GAREM	64762	NM_022751	1	0	1	0	1	1	0	1	1	0	1	1	8
hsa-miR-15a-5p	0.3416	MIMAT0000068	IPPK	64768	NM_022755	1	0	1	0	1	1	0	0	1	1	1	1	8
hsa-miR-15a-5p	0.3416	MIMAT0000068	WNK3	65267	NM_001002838	1	0	1	0	1	1	1	1	0	0	1	1	8
hsa-miR-15a-5p	0.3416	MIMAT0000068	STK33	65975	NM_030906	1	0	1	0	1	1	0	1	1	0	1	1	8
hsa-miR-15a-5p	0.3416	MIMAT0000068	DCAF10	79269	NM_024345	1	0	1	0	0	1	0	1	1	1	1	1	8
hsa-miR-15a-5p	0.3416	MIMAT0000068	HAUS3	79441	NM_024511	1	0	1	0	1	1	0	0	1	1	1	1	8
hsa-miR-15a-5p	0.3416	MIMAT0000068	SEMA6D	80031	NM_153616	1	0	1	0	1	1	1	1	0	0	1	1	8
hsa-miR-15a-5p	0.3416	MIMAT0000068	SEMA6D	80031	NM_020858	1	0	1	0	1	1	1	1	0	0	1	1	8
hsa-miR-15a-5p	0.3416	MIMAT0000068	SEMA6D	80031	NM_001198999	1	0	1	0	1	1	1	1	0	0	1	1	8
hsa-miR-15a-5p	0.3416	MIMAT0000068	SEMA6D	80031	NM_153617	1	0	1	0	1	1	1	1	0	0	1	1	8
hsa-miR-15a-5p	0.3416	MIMAT0000068	SEMA6D	80031	NM_153618	1	0	1	0	1	1	1	1	0	0	1	1	8
hsa-miR-15a-5p	0.3416	MIMAT0000068	SLC41A2	84102	NM_032148	1	0	1	0	1	1	1	0	1	0	1	1	8
hsa-miR-15a-5p	0.3416	MIMAT0000068	SYDE2	84144	NM_032184	1	0	1	0	1	1	0	1	1	0	1	1	8
hsa-miR-15a-5p	0.3416	MIMAT0000068	SFT2D3	84826	NM_032740	1	0	1	0	1	1	0	0	1	1	1	1	8
hsa-miR-15a-5p	0.3416	MIMAT0000068	FBXL20	84961	NM_032875	1	0	1	0	1	0	1	1	1	0	1	1	8
hsa-miR-15a-5p	0.3416	MIMAT0000068	PPIL4	85313	NM_139126	0	0	1	0	1	1	1	0	1	1	1	1	8
hsa-miR-15a-5p	0.3416	MIMAT0000068	DCLK3	85443	NM_033403	1	0	1	1	0	1	0	0	1	1	1	1	8
hsa-miR-15a-5p	0.3416	MIMAT0000068	DIXDC1	85458	NM_001037954	1	0	1	0	1	1	0	1	0	1	1	1	8
hsa-miR-15a-5p	0.3416	MIMAT0000068	CCDC126	90693	NM_138771	1	0	1	1	0	1	0	0	1	1	1	1	8
hsa-miR-15a-5p	0.3416	MIMAT0000068	YTHDC1	91746	NM_133370	1	0	1	0	1	1	1	1	0	0	1	1	8
hsa-miR-15a-5p	0.3416	MIMAT0000068	UBR3	130507	NM_172070	1	0	1	0	1	1	0	1	1	0	1	1	8
hsa-miR-15a-5p	0.3416	MIMAT0000068	SPTY2D1	144108	NM_194285	1	0	1	0	0	1	0	1	1	1	1	1	8
hsa-miR-15a-5p	0.3416	MIMAT0000068	LYRM5	144363	NM_001001660	1	0	1	0	1	1	0	1	1	0	1	1	8
hsa-miR-15a-5p	0.3416	MIMAT0000068	ZNF362	149076	NM_152493	1	0	1	0	1	1	0	1	1	0	1	1	8
hsa-miR-15a-5p	0.3416	MIMAT0000068	SLC35G1	159371	NM_153226	1	0	1	0	1	1	0	1	1	0	1	1	8
hsa-miR-15a-5p	0.3416	MIMAT0000068	ATXN7L1	222255	NM_138495	1	0	1	0	1	1	1	1	0	0	1	1	8
hsa-miR-15a-5p	0.3416	MIMAT0000068	ATXN7L1	222255	NM_020725	1	0	1	0	1	1	1	1	0	0	1	1	8
hsa-miR-15a-5p	0.3416	MIMAT0000068	UBN2	254048	NM_173569	1	0	1	0	1	1	0	1	1	0	1	1	8
hsa-miR-15a-5p	0.3416	MIMAT0000068	RNF144B	255488	NM_182757	1	0	1	0	1	1	0	1	1	0	1	1	8
hsa-miR-15a-5p	0.3416	MIMAT0000068	TAB3	257397	NM_152787	0	0	1	1	1	1	0	1	1	0	1	1	8
hsa-miR-15a-5p	0.3416	MIMAT0000068	NWD1	284434	NM_001007525	0	0	1	1	1	1	0	0	1	1	1	1	8
hsa-miR-15a-5p	0.3416	MIMAT0000068	UNC80	285175	NM_182587	1	0	1	0	1	1	1	1	0	0	1	1	8
hsa-miR-15a-5p	0.3416	MIMAT0000068	UNC80	285175	NM_032504	1	0	1	0	1	1	1	1	0	0	1	1	8
hsa-miR-15a-5p	0.3416	MIMAT0000068	MYLK4	340156	NM_001012418	1	0	1	0	0	1	0	1	1	1	1	1	8
hsa-miR-15a-5p	0.3416	MIMAT0000068	PABPC1L2A	340529	NM_001012977	1	0	1	0	0	1	1	0	1	1	1	1	8
hsa-miR-15a-5p	0.3416	MIMAT0000068	MACC1	346389	NM_182762	1	0	1	1	1	1	0	0	1	0	1	1	8
hsa-miR-15a-5p	0.3416	MIMAT0000068	EFCAB5	374786	NM_198529	1	0	1	0	1	1	0	0	1	1	1	1	8
hsa-miR-15a-5p	0.3416	MIMAT0000068	C8orf86	389649	NM_207412	1	0	1	0	1	1	0	0	1	1	1	1	8
hsa-miR-15a-5p	0.3416	MIMAT0000068	C12orf76	400073	NM_207435	1	0	1	0	1	1	0	1	1	0	1	1	8
hsa-miR-15a-5p	0.3416	MIMAT0000068	SLC25A53	401612	NM_001012755	1	0	1	0	1	1	0	0	1	1	1	1	8
hsa-miR-15a-5p	0.3416	MIMAT0000068	PPAPDC2	403313	NM_203453	1	0	1	0	1	1	0	0	1	1	1	1	8
hsa-miR-15a-5p	0.3416	MIMAT0000068	PABPC1L2B	645974	NM_001042506	1	0	1	0	0	1	1	0	1	1	1	1	8
hsa-miR-15a-5p	0.3416	MIMAT0000068	ACACA	31	NM_198839	0	1	1	0	0	1	1	0	0	1	1	1	7
hsa-miR-15a-5p	0.3416	MIMAT0000068	ACACB	32	XM_005253876	1	1	1	0	0	1	0	0	0	1	1	1	7
hsa-miR-15a-5p	0.3416	MIMAT0000068	ACP2	53	NM_001610	0	1	1	0	0	1	0	0	1	1	1	1	7
hsa-miR-15a-5p	0.3416	MIMAT0000068	ADSS	159	NM_001126	0	1	1	0	0	1	1	0	1	0	1	1	7
hsa-miR-15a-5p	0.3416	MIMAT0000068	AP2B1	163	XM_005257940	1	1	1	1	0	1	0	0	0	0	1	1	7
hsa-miR-15a-5p	0.3416	MIMAT0000068	ALOX12	239	NM_000697	1	1	1	0	0	1	0	0	1	0	1	1	7
hsa-miR-15a-5p	0.3416	MIMAT0000068	AMT	275	NM_000481	1	1	0	0	0	1	0	0	1	1	1	1	7
hsa-miR-15a-5p	0.3416	MIMAT0000068	BIRC5	332	NM_001012271	1	1	1	0	0	1	0	0	0	1	1	1	7
hsa-miR-15a-5p	0.3416	MIMAT0000068	ARHGAP1	392	NM_004308	1	1	1	0	0	1	0	0	1	0	1	1	7
hsa-miR-15a-5p	0.3416	MIMAT0000068	ATP2A2	488	NM_170665	1	1	1	0	0	1	0	0	0	1	1	1	7
hsa-miR-15a-5p	0.3416	MIMAT0000068	ATP2B3	492	XM_005274692	1	1	1	0	0	1	0	0	0	1	1	1	7
hsa-miR-15a-5p	0.3416	MIMAT0000068	ATP2B3	492	XM_005277859	1	1	1	0	0	1	0	0	0	1	1	1	7
hsa-miR-15a-5p	0.3416	MIMAT0000068	ALDH7A1	501	NM_001182	1	1	1	0	0	1	0	0	0	1	1	1	7
hsa-miR-15a-5p	0.3416	MIMAT0000068	ALDH7A1	501	NM_001201377	1	1	1	0	0	1	0	0	0	1	1	1	7
hsa-miR-15a-5p	0.3416	MIMAT0000068	ATP7A	538	XM_005262147	1	1	1	0	0	1	0	0	0	1	1	1	7
hsa-miR-15a-5p	0.3416	MIMAT0000068	ATP7A	538	XM_005277809	1	1	1	0	0	1	0	0	0	1	1	1	7
hsa-miR-15a-5p	0.3416	MIMAT0000068	ATP7B	540	NM_000053	1	1	1	0	0	1	0	0	0	1	1	1	7
hsa-miR-15a-5p	0.3416	MIMAT0000068	BCL9	607	XM_005277417	1	1	0	0	0	1	1	0	0	1	1	1	7
hsa-miR-15a-5p	0.3416	MIMAT0000068	BMX	660	XM_005274580	1	1	1	0	0	1	1	0	0	0	1	1	7
hsa-miR-15a-5p	0.3416	MIMAT0000068	BRAF	673	XM_005250045	1	1	1	0	0	1	0	0	0	1	1	1	7
hsa-miR-15a-5p	0.3416	MIMAT0000068	FMNL1	752	NM_005892	0	1	1	0	1	1	0	0	1	0	1	1	7
hsa-miR-15a-5p	0.3416	MIMAT0000068	LDLRAD4	753	NM_001003674	1	1	1	0	0	1	0	0	0	1	1	1	7
hsa-miR-15a-5p	0.3416	MIMAT0000068	CACNA1E	777	XM_005245477	1	1	1	0	0	1	0	0	0	1	1	1	7
hsa-miR-15a-5p	0.3416	MIMAT0000068	CACNA2D1	781	XM_005250569	1	1	1	0	0	1	0	0	0	1	1	1	7
hsa-miR-15a-5p	0.3416	MIMAT0000068	CACNB1	782	NM_000723	0	1	1	0	0	1	0	1	1	0	1	1	7
hsa-miR-15a-5p	0.3416	MIMAT0000068	CALM1	801	XM_005268091	1	1	1	0	0	1	0	0	0	1	1	1	7
hsa-miR-15a-5p	0.3416	MIMAT0000068	CASQ2	845	NM_001232	1	1	0	0	0	1	0	0	1	1	1	1	7
hsa-miR-15a-5p	0.3416	MIMAT0000068	CCND3	896	XM_005249463	1	1	1	0	0	1	0	0	0	1	1	1	7
hsa-miR-15a-5p	0.3416	MIMAT0000068	CCNF	899	NM_001761	1	1	1	0	0	1	0	0	1	0	1	1	7
hsa-miR-15a-5p	0.3416	MIMAT0000068	CCNT1	904	NM_001240	1	1	1	0	0	1	0	1	0	0	1	1	7
hsa-miR-15a-5p	0.3416	MIMAT0000068	ENTPD6	955	XM_005260881	1	1	1	0	0	1	0	0	0	1	1	1	7
hsa-miR-15a-5p	0.3416	MIMAT0000068	CD40	958	NM_001250	0	1	1	0	0	1	0	0	1	1	1	1	7
hsa-miR-15a-5p	0.3416	MIMAT0000068	CD47	961	NM_001777	1	1	1	0	0	1	0	0	0	1	1	1	7
hsa-miR-15a-5p	0.3416	MIMAT0000068	CDC25A	993	XM_005265629	1	1	1	0	0	1	0	0	0	1	1	1	7
hsa-miR-15a-5p	0.3416	MIMAT0000068	CDC25B	994	NM_021873	0	1	1	1	0	1	0	0	0	1	1	1	7
hsa-miR-15a-5p	0.3416	MIMAT0000068	CDS1	1040	NM_001263	0	1	1	0	0	1	0	0	1	1	1	1	7
hsa-miR-15a-5p	0.3416	MIMAT0000068	CHD2	1106	XM_005254836	1	1	1	0	0	1	0	0	0	1	1	1	7
hsa-miR-15a-5p	0.3416	MIMAT0000068	COL4A1	1282	NM_001845	1	1	0	0	0	1	1	0	1	0	1	1	7
hsa-miR-15a-5p	0.3416	MIMAT0000068	COL4A4	1286	NM_000092	0	1	1	0	0	1	0	0	1	1	1	1	7
hsa-miR-15a-5p	0.3416	MIMAT0000068	COL8A1	1295	XM_005247098	1	1	1	0	0	1	0	0	0	1	1	1	7
hsa-miR-15a-5p	0.3416	MIMAT0000068	CREBL2	1389	NM_001310	1	1	1	0	0	1	0	0	1	0	1	1	7
hsa-miR-15a-5p	0.3416	MIMAT0000068	CRKL	1399	NM_005207	0	1	1	0	0	1	0	1	1	0	1	1	7
hsa-miR-15a-5p	0.3416	MIMAT0000068	CYB561	1534	XM_005257090	1	1	1	0	0	1	0	0	0	1	1	1	7
hsa-miR-15a-5p	0.3416	MIMAT0000068	CYLD	1540	XM_005255811	1	1	1	0	0	1	0	0	0	1	1	1	7
hsa-miR-15a-5p	0.3416	MIMAT0000068	CYP27B1	1594	NM_000785	0	1	1	0	0	1	0	0	1	1	1	1	7
hsa-miR-15a-5p	0.3416	MIMAT0000068	DDX3X	1654	XM_005272592	1	1	1	0	0	1	0	0	0	1	1	1	7
hsa-miR-15a-5p	0.3416	MIMAT0000068	DIAPH1	1729	XM_005268384	1	1	1	0	0	1	0	0	0	1	1	1	7
hsa-miR-15a-5p	0.3416	MIMAT0000068	DKC1	1736	NM_001363	1	1	0	0	0	1	0	0	1	1	1	1	7
hsa-miR-15a-5p	0.3416	MIMAT0000068	DLST	1743	NM_001933	0	1	1	0	0	1	0	0	1	1	1	1	7
hsa-miR-15a-5p	0.3416	MIMAT0000068	DRP2	1821	NM_001939	0	1	1	0	0	1	0	0	1	1	1	1	7
hsa-miR-15a-5p	0.3416	MIMAT0000068	TSC22D3	1831	NM_198057	0	1	1	0	0	1	1	1	0	0	1	1	7
hsa-miR-15a-5p	0.3416	MIMAT0000068	SLC26A2	1836	NM_000112	0	1	1	0	0	1	0	0	1	1	1	1	7
hsa-miR-15a-5p	0.3416	MIMAT0000068	DUSP9	1852	XM_005274655	1	1	1	0	0	1	0	0	0	1	1	1	7
hsa-miR-15a-5p	0.3416	MIMAT0000068	DUSP9	1852	XM_005277831	1	1	1	0	0	1	0	0	0	1	1	1	7
hsa-miR-15a-5p	0.3416	MIMAT0000068	DVL3	1857	NM_004423	0	1	1	0	1	1	0	0	1	0	1	1	7
hsa-miR-15a-5p	0.3416	MIMAT0000068	EGFR	1956	XM_005271746	1	1	1	0	0	1	0	0	0	1	1	1	7
hsa-miR-15a-5p	0.3416	MIMAT0000068	EMX1	2016	NM_004097	0	1	1	0	0	1	0	0	1	1	1	1	7
hsa-miR-15a-5p	0.3416	MIMAT0000068	DMTN	2039	NM_001978	0	1	1	0	0	1	0	1	1	0	1	1	7
hsa-miR-15a-5p	0.3416	MIMAT0000068	ETV1	2115	NM_004956	0	1	1	0	0	1	0	0	1	1	1	1	7
hsa-miR-15a-5p	0.3416	MIMAT0000068	EYA3	2140	NM_001990	1	1	1	0	0	1	0	0	0	1	1	1	7
hsa-miR-15a-5p	0.3416	MIMAT0000068	F2RL1	2150	NM_005242	0	1	1	0	0	1	0	0	1	1	1	1	7
hsa-miR-15a-5p	0.3416	MIMAT0000068	FANCA	2175	NM_000135	1	1	0	0	0	1	0	0	1	1	1	1	7
hsa-miR-15a-5p	0.3416	MIMAT0000068	FGF2	2247	XM_005262836	1	1	1	0	0	1	0	0	0	1	1	1	7
hsa-miR-15a-5p	0.3416	MIMAT0000068	FGF7	2252	NM_002009	1	1	1	0	0	0	0	1	1	0	1	1	7
hsa-miR-15a-5p	0.3416	MIMAT0000068	FKBP1A	2280	NM_000801	0	1	1	0	0	1	0	0	1	1	1	1	7
hsa-miR-15a-5p	0.3416	MIMAT0000068	FLNB	2317	NM_001164317	0	1	1	0	0	1	1	0	0	1	1	1	7
hsa-miR-15a-5p	0.3416	MIMAT0000068	FLT1	2321	NM_002019	0	1	1	0	0	1	0	0	1	1	1	1	7
hsa-miR-15a-5p	0.3416	MIMAT0000068	AFF2	2334	NM_002025	1	1	0	0	0	1	0	0	1	1	1	1	7
hsa-miR-15a-5p	0.3416	MIMAT0000068	G6PD	2539	NM_000402	1	1	1	0	0	1	0	0	0	1	1	1	7
hsa-miR-15a-5p	0.3416	MIMAT0000068	GABPA	2551	NM_002040	0	1	1	0	0	1	0	0	1	1	1	1	7
hsa-miR-15a-5p	0.3416	MIMAT0000068	GABRA1	2554	NM_001127644	1	1	0	0	0	1	0	1	0	1	1	1	7
hsa-miR-15a-5p	0.3416	MIMAT0000068	GALNT2	2590	NM_004481	1	1	0	0	0	1	0	0	1	1	1	1	7
hsa-miR-15a-5p	0.3416	MIMAT0000068	LRRC32	2615	XM_005273901	1	1	1	0	0	1	0	0	0	1	1	1	7
hsa-miR-15a-5p	0.3416	MIMAT0000068	GFPT1	2673	NM_001244710	1	1	0	0	0	1	1	0	0	1	1	1	7
hsa-miR-15a-5p	0.3416	MIMAT0000068	GPC3	2719	NM_001164617	1	1	0	0	0	1	1	0	0	1	1	1	7
hsa-miR-15a-5p	0.3416	MIMAT0000068	GLS	2744	NM_014905	0	1	1	0	0	1	0	0	1	1	1	1	7
hsa-miR-15a-5p	0.3416	MIMAT0000068	GNAI3	2773	NM_006496	1	1	1	0	0	0	0	1	1	0	1	1	7
hsa-miR-15a-5p	0.3416	MIMAT0000068	GNAT1	2779	NM_144499	1	1	1	0	1	0	0	0	1	0	1	1	7
hsa-miR-15a-5p	0.3416	MIMAT0000068	GNB1	2782	NM_002074	1	1	1	0	0	1	0	0	1	0	1	1	7
hsa-miR-15a-5p	0.3416	MIMAT0000068	GPX1	2876	NM_201397	1	1	1	0	0	1	0	0	1	0	1	1	7
hsa-miR-15a-5p	0.3416	MIMAT0000068	GRB10	2887	XM_005271760	1	1	1	0	0	1	0	0	0	1	1	1	7
hsa-miR-15a-5p	0.3416	MIMAT0000068	RAPGEF1	2889	XM_005272185	1	1	1	0	0	1	0	0	0	1	1	1	7
hsa-miR-15a-5p	0.3416	MIMAT0000068	GRIA1	2890	NM_001258020	0	1	1	1	0	1	1	0	0	0	1	1	7
hsa-miR-15a-5p	0.3416	MIMAT0000068	ARHGAP35	2909	NM_004491	0	1	1	0	0	1	0	0	1	1	1	1	7
hsa-miR-15a-5p	0.3416	MIMAT0000068	GRM7	2917	NM_181874	1	1	1	0	0	1	0	1	0	0	1	1	7
hsa-miR-15a-5p	0.3416	MIMAT0000068	HMGA1	3159	NM_145901	1	1	1	0	0	1	0	1	0	0	1	1	7
hsa-miR-15a-5p	0.3416	MIMAT0000068	HOXA7	3204	NM_006896	1	1	1	0	0	1	0	0	1	0	1	1	7
hsa-miR-15a-5p	0.3416	MIMAT0000068	HOXC8	3224	NM_022658	0	1	1	0	1	0	0	1	1	0	1	1	7
hsa-miR-15a-5p	0.3416	MIMAT0000068	HOXC13	3229	NM_017410	1	1	1	0	0	1	0	0	1	0	1	1	7
hsa-miR-15a-5p	0.3416	MIMAT0000068	HTR2C	3358	NM_001256760	0	1	1	0	0	1	1	0	0	1	1	1	7
hsa-miR-15a-5p	0.3416	MIMAT0000068	IARS	3376	NM_013417	0	1	1	0	1	1	1	0	0	0	1	1	7
hsa-miR-15a-5p	0.3416	MIMAT0000068	IFNAR1	3454	NM_000629	0	1	1	0	0	1	0	0	1	1	1	1	7
hsa-miR-15a-5p	0.3416	MIMAT0000068	IGF2R	3482	NM_000876	0	1	1	0	0	1	0	1	1	0	1	1	7
hsa-miR-15a-5p	0.3416	MIMAT0000068	IL2RB	3560	NM_000878	0	1	1	0	0	1	0	0	1	1	1	1	7
hsa-miR-15a-5p	0.3416	MIMAT0000068	IL7R	3575	NM_002185	1	1	1	0	0	1	0	0	0	1	1	1	7
hsa-miR-15a-5p	0.3416	MIMAT0000068	IL13	3596	NM_002188	1	1	0	0	0	1	0	0	1	1	1	1	7
hsa-miR-15a-5p	0.3416	MIMAT0000068	IMPG1	3617	NM_001563	1	1	1	0	0	1	0	0	0	1	1	1	7
hsa-miR-15a-5p	0.3416	MIMAT0000068	IRF4	3662	NM_002460	0	1	1	0	0	1	0	0	1	1	1	1	7
hsa-miR-15a-5p	0.3416	MIMAT0000068	IRS1	3667	NM_005544	0	1	1	0	0	1	1	0	1	0	1	1	7
hsa-miR-15a-5p	0.3416	MIMAT0000068	ISLR	3671	NM_005545	1	1	1	0	0	1	0	1	0	0	1	1	7
hsa-miR-15a-5p	0.3416	MIMAT0000068	IVD	3712	NM_002225	0	1	1	0	0	1	0	0	1	1	1	1	7
hsa-miR-15a-5p	0.3416	MIMAT0000068	KCNJ12	3768	NM_021012	1	1	1	0	0	1	0	0	1	0	1	1	7
hsa-miR-15a-5p	0.3416	MIMAT0000068	KCNJ16	3773	XM_005257333	1	1	0	1	0	1	0	0	0	1	1	1	7
hsa-miR-15a-5p	0.3416	MIMAT0000068	KCNN4	3783	XM_005258883	1	1	1	0	0	1	0	0	0	1	1	1	7
hsa-miR-15a-5p	0.3416	MIMAT0000068	KPNA1	3836	XM_005247439	1	1	1	0	0	1	0	0	0	1	1	1	7
hsa-miR-15a-5p	0.3416	MIMAT0000068	TNPO1	3842	NM_002270	1	1	0	1	0	1	0	0	0	1	1	1	7
hsa-miR-15a-5p	0.3416	MIMAT0000068	LAMP2	3920	NM_002294	1	1	1	0	0	1	0	0	0	1	1	1	7
hsa-miR-15a-5p	0.3416	MIMAT0000068	LIPE	3991	NM_005357	0	1	1	0	0	1	0	0	1	1	1	1	7
hsa-miR-15a-5p	0.3416	MIMAT0000068	LPP	4026	XM_005247445	1	1	1	0	0	1	0	0	0	1	1	1	7
hsa-miR-15a-5p	0.3416	MIMAT0000068	SMAD3	4088	XM_005254383	1	1	1	0	0	1	0	0	0	1	1	1	7
hsa-miR-15a-5p	0.3416	MIMAT0000068	SMAD5	4090	NM_001001419	0	1	1	0	0	1	0	1	0	1	1	1	7
hsa-miR-15a-5p	0.3416	MIMAT0000068	MAFG	4097	NM_032711	1	1	1	0	0	1	0	0	0	1	1	1	7
hsa-miR-15a-5p	0.3416	MIMAT0000068	MAK	4117	NM_001242957	0	1	1	1	0	1	0	0	0	1	1	1	7
hsa-miR-15a-5p	0.3416	MIMAT0000068	MBD1	4152	NM_015846	1	1	1	0	0	1	0	0	0	1	1	1	7
hsa-miR-15a-5p	0.3416	MIMAT0000068	MDM4	4194	NM_002393	1	1	1	0	0	1	0	0	0	1	1	1	7
hsa-miR-15a-5p	0.3416	MIMAT0000068	MEFV	4210	NM_000243	1	1	0	0	0	1	0	0	1	1	1	1	7
hsa-miR-15a-5p	0.3416	MIMAT0000068	MAP3K4	4216	NM_005922	1	1	1	0	0	1	0	1	0	0	1	1	7
hsa-miR-15a-5p	0.3416	MIMAT0000068	MEOX1	4222	NM_004527	1	1	1	0	0	1	0	0	0	1	1	1	7
hsa-miR-15a-5p	0.3416	MIMAT0000068	MGAT5	4249	XM_005263666	1	1	1	0	0	1	0	0	0	1	1	1	7
hsa-miR-15a-5p	0.3416	MIMAT0000068	MTAP	4507	NM_002451	1	1	0	0	0	1	0	0	1	1	1	1	7
hsa-miR-15a-5p	0.3416	MIMAT0000068	MTM1	4534	XM_005274686	1	1	1	0	0	1	1	0	0	0	1	1	7
hsa-miR-15a-5p	0.3416	MIMAT0000068	MTM1	4534	XM_005278184	1	1	1	0	0	1	1	0	0	0	1	1	7
hsa-miR-15a-5p	0.3416	MIMAT0000068	NDUFB9	4715	XM_005250924	1	1	1	0	0	1	0	0	0	1	1	1	7
hsa-miR-15a-5p	0.3416	MIMAT0000068	NFATC4	4776	NM_001136022	1	1	1	0	0	1	0	0	0	1	1	1	7
hsa-miR-15a-5p	0.3416	MIMAT0000068	NMT1	4836	XM_005257422	1	1	1	0	0	1	0	0	0	1	1	1	7
hsa-miR-15a-5p	0.3416	MIMAT0000068	NOTCH2	4853	NM_024408	0	1	1	0	0	1	0	0	1	1	1	1	7
hsa-miR-15a-5p	0.3416	MIMAT0000068	PA2G4	5036	NM_006191	1	1	1	0	0	1	0	0	1	0	1	1	7
hsa-miR-15a-5p	0.3416	MIMAT0000068	CNTN3	5067	XM_005264757	1	1	1	0	0	1	1	0	0	0	1	1	7
hsa-miR-15a-5p	0.3416	MIMAT0000068	PDCL	5082	NM_005388	1	1	1	0	0	1	0	0	1	0	1	1	7
hsa-miR-15a-5p	0.3416	MIMAT0000068	PCSK5	5125	NM_001190482	1	1	1	0	0	1	0	0	0	1	1	1	7
hsa-miR-15a-5p	0.3416	MIMAT0000068	PDCD1	5133	NM_005018	0	1	1	0	0	1	0	0	1	1	1	1	7
hsa-miR-15a-5p	0.3416	MIMAT0000068	PDE4D	5144	XM_005248538	1	1	1	0	0	1	0	0	0	1	1	1	7
hsa-miR-15a-5p	0.3416	MIMAT0000068	PFKFB4	5210	XM_005265231	1	1	1	0	0	1	0	0	0	1	1	1	7
hsa-miR-15a-5p	0.3416	MIMAT0000068	PGM1	5236	NM_001172818	1	1	1	0	0	1	1	0	0	0	1	1	7
hsa-miR-15a-5p	0.3416	MIMAT0000068	PIK3C2B	5287	XM_005245260	1	1	1	0	0	1	0	0	0	1	1	1	7
hsa-miR-15a-5p	0.3416	MIMAT0000068	PLAGL1	5325	NM_001080952	1	1	0	0	0	1	0	1	0	1	1	1	7
hsa-miR-15a-5p	0.3416	MIMAT0000068	POLE	5426	NM_006231	1	1	0	0	0	1	0	0	1	1	1	1	7
hsa-miR-15a-5p	0.3416	MIMAT0000068	POU2AF1	5450	XM_005271594	1	1	1	0	0	1	0	0	0	1	1	1	7
hsa-miR-15a-5p	0.3416	MIMAT0000068	POU4F2	5458	NM_004575	1	1	1	0	0	1	0	0	1	0	1	1	7
hsa-miR-15a-5p	0.3416	MIMAT0000068	MED1	5469	NM_004774	1	1	1	0	0	0	0	1	1	0	1	1	7
hsa-miR-15a-5p	0.3416	MIMAT0000068	PPP2R1A	5518	NM_014225	1	1	1	0	0	0	0	1	1	0	1	1	7
hsa-miR-15a-5p	0.3416	MIMAT0000068	PRKAA1	5562	NM_206907	1	1	1	0	0	1	0	0	0	1	1	1	7
hsa-miR-15a-5p	0.3416	MIMAT0000068	MAPK8	5599	XM_005269974	1	1	1	0	0	1	0	0	0	1	1	1	7
hsa-miR-15a-5p	0.3416	MIMAT0000068	MAPK9	5601	XM_005265940	1	1	1	0	0	1	0	0	0	1	1	1	7
hsa-miR-15a-5p	0.3416	MIMAT0000068	MAP2K3	5606	XM_005256722	1	1	1	0	0	1	0	0	0	1	1	1	7
hsa-miR-15a-5p	0.3416	MIMAT0000068	PSMA5	5686	NM_002790	1	1	1	0	1	1	0	0	0	0	1	1	7
hsa-miR-15a-5p	0.3416	MIMAT0000068	PTPRD	5789	XM_005251529	1	1	1	0	0	1	0	0	0	1	1	1	7
hsa-miR-15a-5p	0.3416	MIMAT0000068	PVRL2	5819	NM_001042724	1	1	1	0	0	1	0	0	1	0	1	1	7
hsa-miR-15a-5p	0.3416	MIMAT0000068	PEX5	5830	NM_001131025	0	1	1	0	0	1	1	1	0	0	1	1	7
hsa-miR-15a-5p	0.3416	MIMAT0000068	RAF1	5894	XM_005265356	1	1	1	0	0	1	1	0	0	0	1	1	7
hsa-miR-15a-5p	0.3416	MIMAT0000068	RASGRF2	5924	NM_006909	1	1	1	0	0	1	0	0	0	1	1	1	7
hsa-miR-15a-5p	0.3416	MIMAT0000068	RFX3	5991	NM_134428	1	1	1	0	0	1	0	0	0	1	1	1	7
hsa-miR-15a-5p	0.3416	MIMAT0000068	RNH1	6050	NM_002939	1	1	1	0	0	1	0	0	0	1	1	1	7
hsa-miR-15a-5p	0.3416	MIMAT0000068	RPS6KB1	6198	NM_001272044	1	1	1	0	0	1	0	0	0	1	1	1	7
hsa-miR-15a-5p	0.3416	MIMAT0000068	RREB1	6239	XM_005249274	1	1	1	0	0	1	0	0	0	1	1	1	7
hsa-miR-15a-5p	0.3416	MIMAT0000068	SORT1	6272	XM_005271102	1	1	1	0	0	1	0	0	0	1	1	1	7
hsa-miR-15a-5p	0.3416	MIMAT0000068	ATXN2	6311	XM_005253925	1	1	1	0	0	1	1	0	0	0	1	1	7
hsa-miR-15a-5p	0.3416	MIMAT0000068	SCN2A	6326	NM_021007	1	1	1	0	0	1	0	0	0	1	1	1	7
hsa-miR-15a-5p	0.3416	MIMAT0000068	SCN3A	6328	NM_006922	1	1	1	0	0	1	0	0	0	1	1	1	7
hsa-miR-15a-5p	0.3416	MIMAT0000068	SEL1L	6400	NM_005065	1	1	1	0	0	1	0	0	1	0	1	1	7
hsa-miR-15a-5p	0.3416	MIMAT0000068	SELPLG	6404	NM_001206609	1	1	1	0	0	1	0	0	0	1	1	1	7
hsa-miR-15a-5p	0.3416	MIMAT0000068	SFTPB	6439	NM_000542	1	1	1	0	0	1	0	0	1	0	1	1	7
hsa-miR-15a-5p	0.3416	MIMAT0000068	SH3BP2	6452	NM_001145855	1	1	1	0	0	1	0	0	0	1	1	1	7
hsa-miR-15a-5p	0.3416	MIMAT0000068	FBXW4	6468	XM_005270053	1	1	1	0	0	1	0	0	0	1	1	1	7
hsa-miR-15a-5p	0.3416	MIMAT0000068	ST3GAL4	6484	NM_006278	1	1	0	0	0	1	1	0	1	0	1	1	7
hsa-miR-15a-5p	0.3416	MIMAT0000068	SIM2	6493	NM_005069	0	1	1	0	0	1	0	0	1	1	1	1	7
hsa-miR-15a-5p	0.3416	MIMAT0000068	SKIL	6498	XM_005247721	1	1	1	0	0	1	0	0	0	1	1	1	7
hsa-miR-15a-5p	0.3416	MIMAT0000068	SLC5A1	6523	NM_000343	1	1	0	0	0	1	1	0	1	1	1	0	7
hsa-miR-15a-5p	0.3416	MIMAT0000068	SLC6A2	6530	NM_001172501	1	1	1	0	0	1	0	0	0	1	1	1	7
hsa-miR-15a-5p	0.3416	MIMAT0000068	SLC9A1	6548	NM_003047	1	1	0	0	0	1	0	0	1	1	1	1	7
hsa-miR-15a-5p	0.3416	MIMAT0000068	SLC9A5	6553	NM_004594	1	1	1	0	0	1	0	0	1	0	1	1	7
hsa-miR-15a-5p	0.3416	MIMAT0000068	SLC12A1	6557	XM_005254605	1	1	1	0	0	1	0	0	0	1	1	1	7
hsa-miR-15a-5p	0.3416	MIMAT0000068	SLC12A4	6560	NM_005072	1	1	1	0	0	1	0	0	0	1	1	1	7
hsa-miR-15a-5p	0.3416	MIMAT0000068	SLCO2A1	6578	NM_005630	1	1	0	0	0	1	0	0	1	1	1	1	7
hsa-miR-15a-5p	0.3416	MIMAT0000068	SLC22A2	6582	NM_003058	1	1	1	0	0	1	0	0	0	1	1	1	7
hsa-miR-15a-5p	0.3416	MIMAT0000068	SLIT1	6585	NM_003061	1	1	1	0	0	1	0	0	0	1	1	1	7
hsa-miR-15a-5p	0.3416	MIMAT0000068	SLN	6588	NM_003063	1	1	1	0	0	1	0	0	1	0	1	1	7
hsa-miR-15a-5p	0.3416	MIMAT0000068	SUMO3	6612	XM_005261165	1	1	1	0	0	1	0	0	0	1	1	1	7
hsa-miR-15a-5p	0.3416	MIMAT0000068	SNX1	6642	NM_003099	1	1	1	0	0	1	0	0	0	1	1	1	7
hsa-miR-15a-5p	0.3416	MIMAT0000068	SRP72	6731	NM_006947	1	1	1	0	1	0	0	0	1	0	1	1	7
hsa-miR-15a-5p	0.3416	MIMAT0000068	SSTR3	6753	NM_001051	1	1	1	0	0	1	0	0	1	0	1	1	7
hsa-miR-15a-5p	0.3416	MIMAT0000068	SUPT6H	6830	XM_005258026	1	1	1	0	0	1	1	0	0	0	1	1	7
hsa-miR-15a-5p	0.3416	MIMAT0000068	VAMP7	6845	NM_005638	1	1	1	0	0	1	0	1	0	0	1	1	7
hsa-miR-15a-5p	0.3416	MIMAT0000068	TACC1	6867	XM_005273622	1	1	1	0	0	1	0	0	0	1	1	1	7
hsa-miR-15a-5p	0.3416	MIMAT0000068	TACC1	6867	XM_005273623	1	1	1	0	0	1	0	0	0	1	1	1	7
hsa-miR-15a-5p	0.3416	MIMAT0000068	TFDP2	7029	NM_001178138	1	1	1	0	0	1	0	0	0	1	1	1	7
hsa-miR-15a-5p	0.3416	MIMAT0000068	TK2	7084	NM_001271934	1	1	1	0	0	1	0	0	0	1	1	1	7
hsa-miR-15a-5p	0.3416	MIMAT0000068	TLL1	7092	XM_005263191	1	1	1	0	0	1	0	0	0	1	1	1	7
hsa-miR-15a-5p	0.3416	MIMAT0000068	TNS1	7145	XM_005246822	1	1	1	0	0	1	0	0	0	1	1	1	7
hsa-miR-15a-5p	0.3416	MIMAT0000068	TPM2	7169	XM_005251566	1	1	1	0	0	1	1	0	0	0	1	1	7
hsa-miR-15a-5p	0.3416	MIMAT0000068	TRAF3	7187	NM_145725	1	1	1	0	0	1	0	1	0	0	1	1	7
hsa-miR-15a-5p	0.3416	MIMAT0000068	TRPC1	7220	NM_001251845	1	1	1	0	1	1	0	0	0	0	1	1	7
hsa-miR-15a-5p	0.3416	MIMAT0000068	TSC1	7248	XM_005272211	1	1	1	0	0	1	0	0	0	1	1	1	7
hsa-miR-15a-5p	0.3416	MIMAT0000068	UBE2H	7328	NM_003344	1	1	1	0	0	1	0	0	0	1	1	1	7
hsa-miR-15a-5p	0.3416	MIMAT0000068	UMOD	7369	NM_001278614	1	1	1	0	0	1	0	0	0	1	1	1	7
hsa-miR-15a-5p	0.3416	MIMAT0000068	UNG	7374	NM_003362	1	1	1	0	0	1	0	0	0	1	1	1	7
hsa-miR-15a-5p	0.3416	MIMAT0000068	WHSC1	7468	XM_005248004	1	1	1	0	0	1	0	0	0	1	1	1	7
hsa-miR-15a-5p	0.3416	MIMAT0000068	NELFA	7469	NM_005663	1	1	1	0	0	1	0	0	1	0	1	1	7
hsa-miR-15a-5p	0.3416	MIMAT0000068	WNT8A	7478	XM_005272077	1	1	1	0	0	1	0	0	0	1	1	1	7
hsa-miR-15a-5p	0.3416	MIMAT0000068	WT1	7490	XM_005253120	1	1	0	0	0	1	1	0	0	1	1	1	7
hsa-miR-15a-5p	0.3416	MIMAT0000068	ZNF135	7694	NM_003436	1	1	1	0	0	1	0	0	1	0	1	1	7
hsa-miR-15a-5p	0.3416	MIMAT0000068	ZFAND5	7763	NM_001102420	1	1	1	0	0	1	0	0	0	1	1	1	7
hsa-miR-15a-5p	0.3416	MIMAT0000068	SLC30A4	7782	NM_013309	1	1	1	0	1	0	0	0	1	0	1	1	7
hsa-miR-15a-5p	0.3416	MIMAT0000068	ZYX	7791	XM_005250052	1	1	1	0	0	1	0	0	0	1	1	1	7
hsa-miR-15a-5p	0.3416	MIMAT0000068	LUZP1	7798	XM_005245991	1	1	1	0	0	1	0	0	0	1	1	1	7
hsa-miR-15a-5p	0.3416	MIMAT0000068	EVI5	7813	NM_005665	1	1	1	0	0	1	0	0	1	0	1	1	7
hsa-miR-15a-5p	0.3416	MIMAT0000068	PAX8	7849	XM_005263758	1	1	1	0	0	1	0	0	0	1	1	1	7
hsa-miR-15a-5p	0.3416	MIMAT0000068	KCNAB1	7881	NM_172159	1	1	1	0	0	1	0	1	0	0	1	1	7
hsa-miR-15a-5p	0.3416	MIMAT0000068	ALDH5A1	7915	NM_170740	1	1	1	0	0	1	0	0	0	1	1	1	7
hsa-miR-15a-5p	0.3416	MIMAT0000068	GPANK1	7918	NM_001199237	1	1	1	0	0	1	0	0	0	1	1	1	7
hsa-miR-15a-5p	0.3416	MIMAT0000068	LHX3	8022	XM_005263410	1	1	1	0	0	1	0	0	0	1	1	1	7
hsa-miR-15a-5p	0.3416	MIMAT0000068	FOSL1	8061	NM_005438	1	1	0	0	0	1	0	1	1	0	1	1	7
hsa-miR-15a-5p	0.3416	MIMAT0000068	MFAP5	8076	NM_003480	0	1	1	0	0	1	0	0	1	1	1	1	7
hsa-miR-15a-5p	0.3416	MIMAT0000068	GAN	8139	NM_022041	1	1	0	0	0	0	0	1	1	1	1	1	7
hsa-miR-15a-5p	0.3416	MIMAT0000068	AXIN2	8313	XM_005257717	0	1	1	0	0	1	1	0	0	1	1	1	7
hsa-miR-15a-5p	0.3416	MIMAT0000068	STK24	8428	NM_001032296	1	1	1	0	0	1	0	0	0	1	1	1	7
hsa-miR-15a-5p	0.3416	MIMAT0000068	SMARCA5	8467	NM_003601	1	1	1	0	0	1	0	0	0	1	1	1	7
hsa-miR-15a-5p	0.3416	MIMAT0000068	PRSS12	8492	NM_003619	0	1	1	0	0	1	1	0	1	0	1	1	7
hsa-miR-15a-5p	0.3416	MIMAT0000068	SLC43A1	8501	NM_003627	1	1	1	0	0	1	0	0	1	0	1	1	7
hsa-miR-15a-5p	0.3416	MIMAT0000068	CNTNAP1	8506	XM_005257748	1	1	1	0	0	1	0	0	0	1	1	1	7
hsa-miR-15a-5p	0.3416	MIMAT0000068	ITGA10	8515	XM_005277436	0	1	1	0	0	1	1	0	0	1	1	1	7
hsa-miR-15a-5p	0.3416	MIMAT0000068	IKBKAP	8518	NM_003640	1	1	1	0	0	1	0	0	1	0	1	1	7
hsa-miR-15a-5p	0.3416	MIMAT0000068	GAS7	8522	NM_201433	1	1	1	0	0	1	0	0	0	1	1	1	7
hsa-miR-15a-5p	0.3416	MIMAT0000068	DGKD	8527	NM_152879	1	1	1	0	0	1	0	0	0	1	1	1	7
hsa-miR-15a-5p	0.3416	MIMAT0000068	CGGBP1	8545	NM_001008390	0	1	1	1	0	1	0	0	0	1	1	1	7
hsa-miR-15a-5p	0.3416	MIMAT0000068	BHLHE40	8553	NM_003670	0	1	1	0	0	1	0	0	1	1	1	1	7
hsa-miR-15a-5p	0.3416	MIMAT0000068	DENR	8562	NM_003677	1	1	1	0	0	1	0	0	1	0	1	1	7
hsa-miR-15a-5p	0.3416	MIMAT0000068	CASK	8573	XM_005272685	1	1	1	0	0	1	0	0	0	1	1	1	7
hsa-miR-15a-5p	0.3416	MIMAT0000068	EIF3A	8661	XM_005270259	0	1	1	0	0	1	1	0	0	1	1	1	7
hsa-miR-15a-5p	0.3416	MIMAT0000068	VAMP8	8673	NM_003761	0	1	1	0	0	1	0	1	1	0	1	1	7
hsa-miR-15a-5p	0.3416	MIMAT0000068	STX16	8675	NM_001001433	1	1	1	0	0	1	0	0	0	1	1	1	7
hsa-miR-15a-5p	0.3416	MIMAT0000068	RAB11A	8766	NM_004663	1	1	0	0	0	1	1	0	0	1	1	1	7
hsa-miR-15a-5p	0.3416	MIMAT0000068	SELENBP1	8991	NM_001258289	1	1	1	0	0	1	1	0	0	0	1	1	7
hsa-miR-15a-5p	0.3416	MIMAT0000068	KALRN	8997	NM_001024660	0	1	1	0	0	1	1	0	0	1	1	1	7
hsa-miR-15a-5p	0.3416	MIMAT0000068	RNF8	9025	NM_003958	0	1	1	0	0	1	0	0	1	1	1	1	7
hsa-miR-15a-5p	0.3416	MIMAT0000068	SLC7A6	9057	NM_001076785	1	1	1	0	0	1	0	0	0	1	1	1	7
hsa-miR-15a-5p	0.3416	MIMAT0000068	USP14	9097	NM_005151	1	1	1	0	1	0	0	1	0	0	1	1	7
hsa-miR-15a-5p	0.3416	MIMAT0000068	KRT75	9119	NM_004693	1	1	1	0	0	1	0	0	1	0	1	1	7
hsa-miR-15a-5p	0.3416	MIMAT0000068	NEURL	9148	NM_004210	1	1	1	0	0	1	0	0	1	0	1	1	7
hsa-miR-15a-5p	0.3416	MIMAT0000068	DYRK1B	9149	XM_005259395	1	1	1	0	0	1	1	0	0	0	1	1	7
hsa-miR-15a-5p	0.3416	MIMAT0000068	SLC24A1	9187	NM_004727	0	1	1	0	0	1	0	0	1	1	1	1	7
hsa-miR-15a-5p	0.3416	MIMAT0000068	LRRFIP2	9209	XM_005265539	1	1	1	0	0	1	0	0	0	1	1	1	7
hsa-miR-15a-5p	0.3416	MIMAT0000068	XPR1	9213	NM_004736	0	1	1	0	0	1	0	0	1	1	1	1	7
hsa-miR-15a-5p	0.3416	MIMAT0000068	DLGAP2	9228	XM_005266038	1	1	1	0	0	1	0	0	0	1	1	1	7
hsa-miR-15a-5p	0.3416	MIMAT0000068	SRSF11	9295	XM_005271346	0	1	1	0	0	1	1	0	0	1	1	1	7
hsa-miR-15a-5p	0.3416	MIMAT0000068	TRIP10	9322	XM_005259681	0	1	1	0	0	1	1	0	0	1	1	1	7
hsa-miR-15a-5p	0.3416	MIMAT0000068	SLIT2	9353	XM_005248211	1	1	1	0	0	1	0	0	0	1	1	1	7
hsa-miR-15a-5p	0.3416	MIMAT0000068	PPIG	9360	XM_005246967	1	1	1	0	0	1	0	0	0	1	1	1	7
hsa-miR-15a-5p	0.3416	MIMAT0000068	KIF3B	9371	NM_004798	0	1	1	0	0	1	0	0	1	1	1	1	7
hsa-miR-15a-5p	0.3416	MIMAT0000068	RASAL2	9462	NM_170692	1	1	1	0	0	1	0	0	0	1	1	1	7
hsa-miR-15a-5p	0.3416	MIMAT0000068	RPH3AL	9501	NM_006987	0	1	1	1	0	1	0	0	1	0	1	1	7
hsa-miR-15a-5p	0.3416	MIMAT0000068	ADAMTS1	9510	NM_006988	1	1	0	0	0	1	0	0	1	1	1	1	7
hsa-miR-15a-5p	0.3416	MIMAT0000068	STXBP5L	9515	NM_014980	1	1	1	0	0	1	0	0	0	1	1	1	7
hsa-miR-15a-5p	0.3416	MIMAT0000068	NPEPPS	9520	NM_006310	0	1	1	0	0	1	1	0	1	0	1	1	7
hsa-miR-15a-5p	0.3416	MIMAT0000068	GOSR1	9527	NM_001007024	1	1	1	0	0	1	0	0	0	1	1	1	7
hsa-miR-15a-5p	0.3416	MIMAT0000068	BAG5	9529	NM_001015049	0	1	1	0	1	1	0	1	0	0	1	1	7
hsa-miR-15a-5p	0.3416	MIMAT0000068	BAG4	9530	NM_004874	0	1	1	0	0	1	0	0	1	1	1	1	7
hsa-miR-15a-5p	0.3416	MIMAT0000068	RAB3D	9545	NM_004283	0	1	1	0	0	1	0	0	1	1	1	1	7
hsa-miR-15a-5p	0.3416	MIMAT0000068	CREB5	9586	NM_182898	1	1	0	0	0	1	0	1	0	1	1	1	7
hsa-miR-15a-5p	0.3416	MIMAT0000068	AKAP12	9590	XM_005267234	1	1	1	0	0	1	0	0	0	1	1	1	7
hsa-miR-15a-5p	0.3416	MIMAT0000068	RNF14	9604	NM_004290	1	1	1	0	0	1	0	0	0	1	1	1	7
hsa-miR-15a-5p	0.3416	MIMAT0000068	AATK	9625	XM_005257849	1	1	1	0	0	1	0	0	0	1	1	1	7
hsa-miR-15a-5p	0.3416	MIMAT0000068	PPM1F	9647	NM_014634	0	1	1	0	0	1	0	0	1	1	1	1	7
hsa-miR-15a-5p	0.3416	MIMAT0000068	GCC2	9648	NM_181453	0	1	1	0	1	1	0	0	0	1	1	1	7
hsa-miR-15a-5p	0.3416	MIMAT0000068	SEC14L5	9717	NM_014692	0	1	1	0	0	1	0	0	1	1	1	1	7
hsa-miR-15a-5p	0.3416	MIMAT0000068	NOS1AP	9722	NM_001126060	0	1	1	1	0	1	0	0	0	1	1	1	7
hsa-miR-15a-5p	0.3416	MIMAT0000068	SNPH	9751	XM_005260888	1	1	1	0	0	1	0	0	0	1	1	1	7
hsa-miR-15a-5p	0.3416	MIMAT0000068	KIAA0513	9764	XM_005256265	1	1	1	0	0	1	0	0	0	1	1	1	7
hsa-miR-15a-5p	0.3416	MIMAT0000068	PIEZO1	9780	NM_001142864	0	1	1	0	0	1	1	0	0	1	1	1	7
hsa-miR-15a-5p	0.3416	MIMAT0000068	RNF144A	9781	NM_014746	0	1	1	0	0	1	0	0	1	1	1	1	7
hsa-miR-15a-5p	0.3416	MIMAT0000068	EFCAB14	9813	NM_014774	0	1	1	0	0	1	0	0	1	1	1	1	7
hsa-miR-15a-5p	0.3416	MIMAT0000068	EPM2AIP1	9852	NM_014805	0	1	1	0	0	1	0	0	1	1	1	1	7
hsa-miR-15a-5p	0.3416	MIMAT0000068	TRIM66	9866	XM_005253270	1	1	1	0	0	1	0	0	0	1	1	1	7
hsa-miR-15a-5p	0.3416	MIMAT0000068	AREL1	9870	XM_005268243	1	1	1	0	0	1	0	0	0	1	1	1	7
hsa-miR-15a-5p	0.3416	MIMAT0000068	ARHGAP44	9912	NM_014859	1	1	0	0	0	1	0	0	1	1	1	1	7
hsa-miR-15a-5p	0.3416	MIMAT0000068	ARNT2	9915	XM_005254811	1	1	1	0	0	1	0	0	0	1	1	1	7
hsa-miR-15a-5p	0.3416	MIMAT0000068	RNF10	9921	XM_005254013	0	1	1	0	0	1	1	0	0	1	1	1	7
hsa-miR-15a-5p	0.3416	MIMAT0000068	ZBTB5	9925	XM_005251634	1	1	1	0	0	1	0	0	0	1	1	1	7
hsa-miR-15a-5p	0.3416	MIMAT0000068	JOSD1	9929	XM_005261879	1	1	1	0	0	1	0	0	0	1	1	1	7
hsa-miR-15a-5p	0.3416	MIMAT0000068	MED13	9969	NM_005121	0	1	1	0	0	1	0	1	1	0	1	1	7
hsa-miR-15a-5p	0.3416	MIMAT0000068	AKT3	10000	XM_005272995	1	1	1	0	0	1	0	0	0	1	1	1	7
hsa-miR-15a-5p	0.3416	MIMAT0000068	PDCD6IP	10015	NM_001162429	0	1	1	0	0	1	0	1	0	1	1	1	7
hsa-miR-15a-5p	0.3416	MIMAT0000068	HMGXB4	10042	NM_001003681	0	1	1	0	0	1	1	0	0	1	1	1	7
hsa-miR-15a-5p	0.3416	MIMAT0000068	SH2D3C	10044	NM_170600	0	1	1	0	0	1	1	0	1	0	1	1	7
hsa-miR-15a-5p	0.3416	MIMAT0000068	PDCD7	10081	NM_005707	1	1	0	0	0	1	0	0	1	1	1	1	7
hsa-miR-15a-5p	0.3416	MIMAT0000068	ACTR2	10097	XM_005264080	1	1	1	0	0	1	0	0	0	1	1	1	7
hsa-miR-15a-5p	0.3416	MIMAT0000068	TSPAN3	10099	NM_005724	0	1	1	0	0	1	1	0	0	1	1	1	7
hsa-miR-15a-5p	0.3416	MIMAT0000068	PPIF	10105	XM_005269379	1	1	1	0	0	1	0	0	0	1	1	1	7
hsa-miR-15a-5p	0.3416	MIMAT0000068	RBM12	10137	NM_006047	1	1	1	0	1	1	0	0	0	0	1	1	7
hsa-miR-15a-5p	0.3416	MIMAT0000068	ABI2	10152	XM_005246217	1	1	1	0	0	1	0	0	0	1	1	1	7
hsa-miR-15a-5p	0.3416	MIMAT0000068	WASF2	10163	NM_006990	0	1	1	0	0	1	0	0	1	1	1	1	7
hsa-miR-15a-5p	0.3416	MIMAT0000068	RNF41	10193	NM_194358	1	1	1	0	1	0	0	1	0	0	1	1	7
hsa-miR-15a-5p	0.3416	MIMAT0000068	DNAJA2	10294	NM_005880	1	1	0	0	0	1	0	1	1	0	1	1	7
hsa-miR-15a-5p	0.3416	MIMAT0000068	LANCL1	10314	XM_005246243	1	1	1	0	0	1	0	0	0	1	1	1	7
hsa-miR-15a-5p	0.3416	MIMAT0000068	TFG	10342	NM_006070	1	1	0	0	0	1	1	0	0	1	1	1	7
hsa-miR-15a-5p	0.3416	MIMAT0000068	UBAC1	10422	NM_016172	0	1	1	0	0	1	1	0	1	0	1	1	7
hsa-miR-15a-5p	0.3416	MIMAT0000068	COG5	10466	NM_001161520	1	1	1	0	0	1	0	0	0	1	1	1	7
hsa-miR-15a-5p	0.3416	MIMAT0000068	APPBP2	10513	NM_006380	0	1	1	0	0	1	0	0	1	1	1	1	7
hsa-miR-15a-5p	0.3416	MIMAT0000068	RPP30	10556	NM_001104546	0	1	1	0	0	1	0	0	1	1	1	1	7
hsa-miR-15a-5p	0.3416	MIMAT0000068	RABAC1	10567	NM_006423	0	1	1	0	0	1	1	0	1	0	1	1	7
hsa-miR-15a-5p	0.3416	MIMAT0000068	NPC2	10577	NM_006432	0	1	1	0	0	1	0	0	1	1	1	1	7
hsa-miR-15a-5p	0.3416	MIMAT0000068	IVNS1ABP	10625	XM_005244843	0	1	1	0	0	1	1	0	0	1	1	1	7
hsa-miR-15a-5p	0.3416	MIMAT0000068	TXNIP	10628	NM_006472	0	1	1	0	0	1	0	0	1	1	1	1	7
hsa-miR-15a-5p	0.3416	MIMAT0000068	EXOC5	10640	NM_006544	0	1	1	0	0	1	0	0	1	1	1	1	7
hsa-miR-15a-5p	0.3416	MIMAT0000068	YKT6	10652	NM_006555	0	1	1	0	0	1	0	0	1	1	1	1	7
hsa-miR-15a-5p	0.3416	MIMAT0000068	DMRT2	10655	NM_006557	0	1	1	0	0	1	0	0	1	1	1	1	7
hsa-miR-15a-5p	0.3416	MIMAT0000068	FAM189B	10712	NM_006589	1	1	1	0	0	1	1	0	0	0	1	1	7
hsa-miR-15a-5p	0.3416	MIMAT0000068	CERS1	10715	NM_021267	1	1	1	0	0	1	0	0	1	0	1	1	7
hsa-miR-15a-5p	0.3416	MIMAT0000068	NUDC	10726	NM_006600	0	1	1	0	0	1	0	1	0	1	1	1	7
hsa-miR-15a-5p	0.3416	MIMAT0000068	NUP50	10762	XM_005261312	1	1	1	0	0	1	0	0	0	1	1	1	7
hsa-miR-15a-5p	0.3416	MIMAT0000068	ARPP19	10776	XM_005254132	1	1	1	0	0	1	0	0	0	1	1	1	7
hsa-miR-15a-5p	0.3416	MIMAT0000068	ARPP21	10777	XM_005264814	0	1	1	0	0	1	1	0	0	1	1	1	7
hsa-miR-15a-5p	0.3416	MIMAT0000068	USP20	10868	NM_006676	1	1	1	0	0	1	0	0	0	1	1	1	7
hsa-miR-15a-5p	0.3416	MIMAT0000068	EDAR	10913	NM_022336	0	1	1	0	0	1	0	0	1	1	1	1	7
hsa-miR-15a-5p	0.3416	MIMAT0000068	RALBP1	10928	NM_006788	0	1	1	0	0	1	0	0	1	1	1	1	7
hsa-miR-15a-5p	0.3416	MIMAT0000068	CPSF6	11052	XM_005268588	1	1	1	0	0	1	0	0	0	1	1	1	7
hsa-miR-15a-5p	0.3416	MIMAT0000068	HSF2BP	11077	NM_007031	1	1	1	0	0	1	0	0	1	0	1	1	7
hsa-miR-15a-5p	0.3416	MIMAT0000068	PTPRT	11122	NM_133170	1	1	1	0	0	1	0	0	0	1	1	1	7
hsa-miR-15a-5p	0.3416	MIMAT0000068	BVES	11149	NM_001199563	1	1	1	0	0	1	0	0	0	1	1	1	7
hsa-miR-15a-5p	0.3416	MIMAT0000068	LDB3	11155	XM_005269464	1	1	1	0	0	1	0	0	0	1	1	1	7
hsa-miR-15a-5p	0.3416	MIMAT0000068	CELF3	11189	NM_007185	1	1	1	0	1	0	0	0	1	0	1	1	7
hsa-miR-15a-5p	0.3416	MIMAT0000068	FZD10	11211	NM_007197	1	1	1	0	0	1	0	1	0	0	1	1	7
hsa-miR-15a-5p	0.3416	MIMAT0000068	PROSC	11212	NM_007198	0	1	1	0	0	1	0	0	1	1	1	1	7
hsa-miR-15a-5p	0.3416	MIMAT0000068	CHP1	11261	NM_007236	0	1	1	0	0	1	0	0	1	1	1	1	7
hsa-miR-15a-5p	0.3416	MIMAT0000068	KLHL2	11275	NM_007246	1	1	0	0	0	1	0	1	1	0	1	1	7
hsa-miR-15a-5p	0.3416	MIMAT0000068	SYNRG	11276	XM_005256980	0	1	1	0	0	1	1	0	0	1	1	1	7
hsa-miR-15a-5p	0.3416	MIMAT0000068	TFEC	22797	XM_005250231	1	1	1	0	0	1	0	0	0	1	1	1	7
hsa-miR-15a-5p	0.3416	MIMAT0000068	IKZF2	22807	XM_005246383	0	1	1	1	0	1	0	0	0	1	1	1	7
hsa-miR-15a-5p	0.3416	MIMAT0000068	RAB11FIP2	22841	XM_005269629	1	1	1	0	0	1	0	0	0	1	1	1	7
hsa-miR-15a-5p	0.3416	MIMAT0000068	CPEB3	22849	XM_005269630	1	1	1	0	0	1	0	0	0	1	1	1	7
hsa-miR-15a-5p	0.3416	MIMAT0000068	NLGN1	22871	XM_005247231	1	1	1	0	0	1	0	0	0	1	1	1	7
hsa-miR-15a-5p	0.3416	MIMAT0000068	CLSTN1	22883	NM_001009566	1	1	1	0	0	1	0	0	0	1	1	1	7
hsa-miR-15a-5p	0.3416	MIMAT0000068	WDR37	22884	XM_005252417	1	1	1	0	0	1	0	0	0	1	1	1	7
hsa-miR-15a-5p	0.3416	MIMAT0000068	ZNF365	22891	NM_014951	0	1	1	0	0	1	0	0	1	1	1	1	7
hsa-miR-15a-5p	0.3416	MIMAT0000068	PDCD11	22984	XM_005269647	0	1	1	0	0	1	1	0	0	1	1	1	7
hsa-miR-15a-5p	0.3416	MIMAT0000068	RIMS1	22999	NM_014989	0	1	1	0	0	1	0	1	0	1	1	1	7
hsa-miR-15a-5p	0.3416	MIMAT0000068	KLHDC10	23008	NM_014997	1	1	1	0	0	1	0	0	1	0	1	1	7
hsa-miR-15a-5p	0.3416	MIMAT0000068	SPEN	23013	XM_005245785	1	1	1	0	0	1	1	0	0	0	1	1	7
hsa-miR-15a-5p	0.3416	MIMAT0000068	FBXO21	23014	XM_005253857	1	1	1	0	0	1	0	0	0	1	1	1	7
hsa-miR-15a-5p	0.3416	MIMAT0000068	FAIM2	23017	NM_012306	1	1	1	0	0	1	0	0	1	0	1	1	7
hsa-miR-15a-5p	0.3416	MIMAT0000068	UNC13A	23025	XM_005259821	1	1	1	0	0	1	0	0	0	1	1	1	7
hsa-miR-15a-5p	0.3416	MIMAT0000068	WDTC1	23038	NM_001276252	0	1	1	1	0	1	0	0	0	1	1	1	7
hsa-miR-15a-5p	0.3416	MIMAT0000068	ZHX3	23051	XM_005260343	1	1	1	0	0	1	0	0	0	1	1	1	7
hsa-miR-15a-5p	0.3416	MIMAT0000068	NMNAT2	23057	NM_015039	1	1	1	0	0	1	0	0	0	1	1	1	7
hsa-miR-15a-5p	0.3416	MIMAT0000068	AVL9	23080	XM_005249668	1	1	1	0	0	1	1	0	0	0	1	1	7
hsa-miR-15a-5p	0.3416	MIMAT0000068	PPRC1	23082	NM_015062	1	1	0	0	0	1	0	1	1	0	1	1	7
hsa-miR-15a-5p	0.3416	MIMAT0000068	ZNF423	23090	XM_005255855	1	1	0	0	0	1	1	0	0	1	1	1	7
hsa-miR-15a-5p	0.3416	MIMAT0000068	ARHGAP26	23092	XM_005268398	1	1	1	0	0	1	0	0	0	1	1	1	7
hsa-miR-15a-5p	0.3416	MIMAT0000068	TTLL5	23093	XM_005267441	0	1	1	1	0	1	0	0	0	1	1	1	7
hsa-miR-15a-5p	0.3416	MIMAT0000068	KIF1B	23095	XM_005263433	1	1	1	0	0	1	0	0	0	1	1	1	7
hsa-miR-15a-5p	0.3416	MIMAT0000068	ZBTB43	23099	XM_005251835	1	1	1	0	0	1	0	0	0	1	1	1	7
hsa-miR-15a-5p	0.3416	MIMAT0000068	TNRC6B	23112	XM_005261393	1	1	1	0	0	1	0	0	0	1	1	1	7
hsa-miR-15a-5p	0.3416	MIMAT0000068	FAM179B	23116	XM_005267451	0	1	1	0	0	1	1	0	0	1	1	1	7
hsa-miR-15a-5p	0.3416	MIMAT0000068	COLGALT2	23127	NM_015101	1	1	1	0	0	1	0	0	1	0	1	1	7
hsa-miR-15a-5p	0.3416	MIMAT0000068	GPATCH8	23131	NM_001002909	0	1	1	0	1	0	0	1	1	0	1	1	7
hsa-miR-15a-5p	0.3416	MIMAT0000068	ZZEF1	23140	XM_005256561	0	1	1	0	0	1	1	0	0	1	1	1	7
hsa-miR-15a-5p	0.3416	MIMAT0000068	LRCH1	23143	NM_001164211	1	1	1	0	1	1	0	0	0	0	1	1	7
hsa-miR-15a-5p	0.3416	MIMAT0000068	CEP68	23177	NM_015147	0	1	1	0	0	1	0	0	1	1	1	1	7
hsa-miR-15a-5p	0.3416	MIMAT0000068	UBXN4	23190	NM_014607	1	1	0	0	0	1	0	0	1	1	1	1	7
hsa-miR-15a-5p	0.3416	MIMAT0000068	ATG4B	23192	XM_005246992	1	1	1	0	0	1	0	0	0	1	1	1	7
hsa-miR-15a-5p	0.3416	MIMAT0000068	XPO6	23214	NM_001270940	0	1	1	0	0	1	1	0	0	1	1	1	7
hsa-miR-15a-5p	0.3416	MIMAT0000068	PRRC2C	23215	XM_005245020	1	1	1	0	0	1	0	0	0	1	1	1	7
hsa-miR-15a-5p	0.3416	MIMAT0000068	RHOBTB2	23221	NM_015178	0	1	1	0	0	1	0	0	1	1	1	1	7
hsa-miR-15a-5p	0.3416	MIMAT0000068	ARHGEF9	23229	NM_015185	0	1	1	0	0	1	0	1	1	0	1	1	7
hsa-miR-15a-5p	0.3416	MIMAT0000068	SEL1L3	23231	NM_015187	1	1	1	0	0	1	0	0	1	0	1	1	7
hsa-miR-15a-5p	0.3416	MIMAT0000068	ANKRD12	23253	NM_001204056	1	1	1	0	0	1	1	0	0	0	1	1	7
hsa-miR-15a-5p	0.3416	MIMAT0000068	MGA	23269	XM_005254243	1	1	1	0	0	1	0	0	0	1	1	1	7
hsa-miR-15a-5p	0.3416	MIMAT0000068	CLEC16A	23274	NM_015226	0	1	1	0	0	1	0	0	1	1	1	1	7
hsa-miR-15a-5p	0.3416	MIMAT0000068	FBXW11	23291	NM_012300	0	1	1	0	0	1	1	0	0	1	1	1	7
hsa-miR-15a-5p	0.3416	MIMAT0000068	ANKS1A	23294	XM_005248964	1	1	1	0	0	1	0	0	0	1	1	1	7
hsa-miR-15a-5p	0.3416	MIMAT0000068	MGRN1	23295	NM_001142290	1	1	1	0	0	1	0	0	0	1	1	1	7
hsa-miR-15a-5p	0.3416	MIMAT0000068	SLC9A8	23315	NM_001260491	1	1	1	0	0	1	0	0	0	1	1	1	7
hsa-miR-15a-5p	0.3416	MIMAT0000068	TRIM2	23321	NM_001130067	0	1	1	0	0	1	0	1	0	1	1	1	7
hsa-miR-15a-5p	0.3416	MIMAT0000068	NEDD4L	23327	XM_005266657	1	1	0	0	0	1	1	0	0	1	1	1	7
hsa-miR-15a-5p	0.3416	MIMAT0000068	CLASP1	23332	NM_015282	0	1	1	0	0	1	0	0	1	1	1	1	7
hsa-miR-15a-5p	0.3416	MIMAT0000068	SZT2	23334	NM_015284	0	1	1	0	0	1	0	0	1	1	1	1	7
hsa-miR-15a-5p	0.3416	MIMAT0000068	WDR7	23335	NM_015285	1	1	1	0	0	1	1	0	0	0	1	1	7
hsa-miR-15a-5p	0.3416	MIMAT0000068	PHF15	23338	XM_005271948	1	1	1	0	0	1	0	0	0	1	1	1	7
hsa-miR-15a-5p	0.3416	MIMAT0000068	ANGEL1	23357	XM_005267478	1	1	1	0	0	1	0	0	0	1	1	1	7
hsa-miR-15a-5p	0.3416	MIMAT0000068	FAM189A1	23359	XM_005254261	1	1	1	0	0	1	0	0	0	1	1	1	7
hsa-miR-15a-5p	0.3416	MIMAT0000068	KIAA0895	23366	NM_001199707	0	1	1	0	1	1	0	0	0	1	1	1	7
hsa-miR-15a-5p	0.3416	MIMAT0000068	NUDCD3	23386	NM_015332	1	1	1	0	0	0	0	0	1	1	1	1	7
hsa-miR-15a-5p	0.3416	MIMAT0000068	RYBP	23429	NM_012234	1	1	1	0	0	0	0	1	1	0	1	1	7
hsa-miR-15a-5p	0.3416	MIMAT0000068	ICMT	23463	NM_012405	0	1	1	0	0	1	0	0	1	1	1	1	7
hsa-miR-15a-5p	0.3416	MIMAT0000068	CBX6	23466	XM_005261412	1	1	1	0	0	1	0	0	0	1	1	1	7
hsa-miR-15a-5p	0.3416	MIMAT0000068	CBX5	23468	NM_001127322	1	1	0	0	0	1	0	1	0	1	1	1	7
hsa-miR-15a-5p	0.3416	MIMAT0000068	BACE1	23621	NM_012104	0	1	1	0	0	1	0	1	0	1	1	1	7
hsa-miR-15a-5p	0.3416	MIMAT0000068	LDOC1	23641	NM_012317	0	1	1	0	0	1	0	0	1	1	1	1	7
hsa-miR-15a-5p	0.3416	MIMAT0000068	SH3BP4	23677	NM_014521	1	1	1	0	0	1	0	0	1	0	1	1	7
hsa-miR-15a-5p	0.3416	MIMAT0000068	PRKD3	23683	XM_005264237	1	1	1	0	0	1	0	0	0	1	1	1	7
hsa-miR-15a-5p	0.3416	MIMAT0000068	KCNE4	23704	NM_080671	0	1	1	0	0	1	0	0	1	1	1	1	7
hsa-miR-15a-5p	0.3416	MIMAT0000068	CADM1	23705	NM_014333	0	1	1	0	0	1	0	1	0	1	1	1	7
hsa-miR-15a-5p	0.3416	MIMAT0000068	PISD	23761	XM_005261457	1	1	1	0	0	1	0	0	0	1	1	1	7
hsa-miR-15a-5p	0.3416	MIMAT0000068	BCL2L13	23786	NM_015367	0	1	1	0	0	1	0	0	1	1	1	1	7
hsa-miR-15a-5p	0.3416	MIMAT0000068	DSTYK	25778	NM_015375	1	1	1	0	0	1	0	0	0	1	1	1	7
hsa-miR-15a-5p	0.3416	MIMAT0000068	PGLS	25796	NM_012088	0	1	1	0	0	1	0	0	1	1	1	1	7
hsa-miR-15a-5p	0.3416	MIMAT0000068	LMOD1	25802	NM_012134	0	1	1	0	0	1	0	0	1	1	1	1	7
hsa-miR-15a-5p	0.3416	MIMAT0000068	BACE2	25825	NM_012105	1	1	1	0	0	1	0	0	0	1	1	1	7
hsa-miR-15a-5p	0.3416	MIMAT0000068	ABTB2	25841	NM_145804	0	1	1	0	0	1	0	0	1	1	1	1	7
hsa-miR-15a-5p	0.3416	MIMAT0000068	ANAPC13	25847	NM_001242374	1	1	1	0	0	1	0	0	0	1	1	1	7
hsa-miR-15a-5p	0.3416	MIMAT0000068	PARM1	25849	NM_015393	1	1	0	0	0	1	0	0	1	1	1	1	7
hsa-miR-15a-5p	0.3416	MIMAT0000068	METTL21B	25895	NM_206914	0	1	1	0	0	1	0	0	1	1	1	1	7
hsa-miR-15a-5p	0.3416	MIMAT0000068	C20orf194	25943	XM_005260685	0	1	1	0	0	1	1	0	0	1	1	1	7
hsa-miR-15a-5p	0.3416	MIMAT0000068	GPR124	25960	NM_032777	0	1	1	0	0	1	0	0	1	1	1	1	7
hsa-miR-15a-5p	0.3416	MIMAT0000068	C2CD2	25966	NM_015500	1	1	1	0	0	1	0	0	0	1	1	1	7
hsa-miR-15a-5p	0.3416	MIMAT0000068	ATRNL1	26033	NM_207303	1	1	0	0	0	1	0	0	1	1	1	1	7
hsa-miR-15a-5p	0.3416	MIMAT0000068	CHD5	26038	NM_015557	0	1	1	0	0	1	0	1	1	0	1	1	7
hsa-miR-15a-5p	0.3416	MIMAT0000068	RAB11FIP5	26056	XM_005264252	1	1	1	0	0	1	0	0	0	1	1	1	7
hsa-miR-15a-5p	0.3416	MIMAT0000068	WIPI2	26100	NM_001278299	1	1	1	0	0	1	0	0	0	1	1	1	7
hsa-miR-15a-5p	0.3416	MIMAT0000068	WSB1	26118	XM_005257962	1	1	1	0	0	1	0	0	0	1	1	1	7
hsa-miR-15a-5p	0.3416	MIMAT0000068	B3GAT3	26229	NM_012200	0	1	1	0	0	1	0	0	1	1	1	1	7
hsa-miR-15a-5p	0.3416	MIMAT0000068	KLHL3	26249	NM_001257194	1	1	1	0	0	1	0	0	0	1	1	1	7
hsa-miR-15a-5p	0.3416	MIMAT0000068	FBXO22	26263	NM_147188	0	1	1	0	0	1	0	0	1	1	1	1	7
hsa-miR-15a-5p	0.3416	MIMAT0000068	LATS2	26524	XM_005266342	0	1	1	0	0	1	1	0	0	1	1	1	7
hsa-miR-15a-5p	0.3416	MIMAT0000068	CHORDC1	26973	NM_012124	0	1	1	0	1	0	0	1	1	0	1	1	7
hsa-miR-15a-5p	0.3416	MIMAT0000068	INPP5J	27124	NM_001002837	0	1	1	0	0	1	0	1	0	1	1	1	7
hsa-miR-15a-5p	0.3416	MIMAT0000068	AFF4	27125	XM_005271963	0	1	1	0	0	1	1	0	0	1	1	1	7
hsa-miR-15a-5p	0.3416	MIMAT0000068	PCDH17	27253	XM_005266358	0	1	1	0	0	1	1	0	0	1	1	1	7
hsa-miR-15a-5p	0.3416	MIMAT0000068	RBMS3	27303	XM_005265060	1	1	1	0	0	1	0	0	0	1	1	1	7
hsa-miR-15a-5p	0.3416	MIMAT0000068	BHLHE22	27319	NM_152414	1	1	0	0	0	1	1	0	1	1	1	0	7
hsa-miR-15a-5p	0.3416	MIMAT0000068	GIT1	28964	NM_001085454	1	1	1	0	0	1	1	0	0	0	1	1	7
hsa-miR-15a-5p	0.3416	MIMAT0000068	ZBTB44	29068	XM_005271521	1	1	1	0	0	1	0	0	0	1	1	1	7
hsa-miR-15a-5p	0.3416	MIMAT0000068	ST8SIA5	29906	XM_005258250	1	1	1	0	0	1	0	0	0	1	1	1	7
hsa-miR-15a-5p	0.3416	MIMAT0000068	PACSIN1	29993	NM_020804	0	1	1	0	0	1	0	0	1	1	1	1	7
hsa-miR-15a-5p	0.3416	MIMAT0000068	CHST11	50515	NM_018413	1	1	1	0	0	1	0	0	0	1	1	1	7
hsa-miR-15a-5p	0.3416	MIMAT0000068	MYEF2	50804	XM_005254422	1	1	1	0	0	1	0	0	0	1	1	1	7
hsa-miR-15a-5p	0.3416	MIMAT0000068	COPS7A	50813	NM_001164093	0	1	1	0	0	1	1	1	0	0	1	1	7
hsa-miR-15a-5p	0.3416	MIMAT0000068	SPOCK3	50859	NM_001204352	0	1	1	0	0	1	1	0	0	1	1	1	7
hsa-miR-15a-5p	0.3416	MIMAT0000068	ISOC1	51015	NM_016048	0	1	1	0	0	1	0	1	1	0	1	1	7
hsa-miR-15a-5p	0.3416	MIMAT0000068	TVP23B	51030	NM_016078	0	1	1	0	1	1	0	0	1	0	1	1	7
hsa-miR-15a-5p	0.3416	MIMAT0000068	YARS2	51067	NM_001040436	0	1	1	0	1	1	0	0	1	0	1	1	7
hsa-miR-15a-5p	0.3416	MIMAT0000068	SIDT2	51092	XM_005271587	1	1	1	0	0	1	0	0	0	1	1	1	7
hsa-miR-15a-5p	0.3416	MIMAT0000068	SCCPDH	51097	NM_016002	0	1	1	1	0	1	0	0	1	0	1	1	7
hsa-miR-15a-5p	0.3416	MIMAT0000068	DUSP13	51207	NM_001007271	0	1	1	0	0	1	0	0	1	1	1	1	7
hsa-miR-15a-5p	0.3416	MIMAT0000068	ANKRD39	51239	NM_016466	0	1	1	0	0	1	0	0	1	1	1	1	7
hsa-miR-15a-5p	0.3416	MIMAT0000068	SHISA5	51246	NM_001272068	1	1	1	0	0	1	0	0	0	1	1	1	7
hsa-miR-15a-5p	0.3416	MIMAT0000068	PHF21A	51317	NM_001101802	1	1	1	0	0	1	0	1	0	0	1	1	7
hsa-miR-15a-5p	0.3416	MIMAT0000068	SUCO	51430	NM_016227	0	1	1	0	1	1	0	1	0	0	1	1	7
hsa-miR-15a-5p	0.3416	MIMAT0000068	UBE2J1	51465	NM_016021	0	1	1	0	0	1	0	1	1	0	1	1	7
hsa-miR-15a-5p	0.3416	MIMAT0000068	TMEM138	51524	NM_016464	0	1	1	0	0	1	0	0	1	1	1	1	7
hsa-miR-15a-5p	0.3416	MIMAT0000068	NT5DC3	51559	NM_001031701	1	1	1	0	0	1	0	0	0	1	1	1	7
hsa-miR-15a-5p	0.3416	MIMAT0000068	ACSL5	51703	NM_203380	0	1	1	1	0	1	0	0	0	1	1	1	7
hsa-miR-15a-5p	0.3416	MIMAT0000068	CMPK1	51727	NM_016308	1	1	0	0	0	1	0	1	1	0	1	1	7
hsa-miR-15a-5p	0.3416	MIMAT0000068	RSF1	51773	XM_005274051	1	1	1	0	0	1	0	0	0	1	1	1	7
hsa-miR-15a-5p	0.3416	MIMAT0000068	ZAK	51776	NM_133646	0	1	1	0	0	1	0	0	1	1	1	1	7
hsa-miR-15a-5p	0.3416	MIMAT0000068	CLIC5	53405	NM_001114086	1	1	1	0	0	1	0	0	0	1	1	1	7
hsa-miR-15a-5p	0.3416	MIMAT0000068	ADAM22	53616	XM_005250444	1	1	1	0	0	1	0	0	0	1	1	1	7
hsa-miR-15a-5p	0.3416	MIMAT0000068	RAB4B	53916	XM_005259004	0	1	1	0	0	1	1	0	0	1	1	1	7
hsa-miR-15a-5p	0.3416	MIMAT0000068	RIPK4	54101	NM_020639	0	1	1	0	0	1	0	0	1	1	1	1	7
hsa-miR-15a-5p	0.3416	MIMAT0000068	GPR88	54112	NM_022049	1	1	0	0	0	1	0	0	1	1	1	1	7
hsa-miR-15a-5p	0.3416	MIMAT0000068	SSH1	54434	XM_005268984	1	1	1	0	0	1	0	0	0	1	1	1	7
hsa-miR-15a-5p	0.3416	MIMAT0000068	TAF7L	54457	NM_024885	0	1	1	0	0	1	0	0	1	1	1	1	7
hsa-miR-15a-5p	0.3416	MIMAT0000068	NEURL1B	54492	NM_001142651	1	1	1	0	0	1	0	0	0	1	1	1	7
hsa-miR-15a-5p	0.3416	MIMAT0000068	ASNSD1	54529	NM_019048	0	1	1	0	0	1	1	0	1	0	1	1	7
hsa-miR-15a-5p	0.3416	MIMAT0000068	USP53	54532	NM_019050	1	1	0	0	0	1	0	1	1	0	1	1	7
hsa-miR-15a-5p	0.3416	MIMAT0000068	TBC1D13	54662	NM_018201	0	1	1	0	0	1	0	0	1	1	1	1	7
hsa-miR-15a-5p	0.3416	MIMAT0000068	LRRN3	54674	NM_001099660	0	1	1	0	1	1	0	1	0	0	1	1	7
hsa-miR-15a-5p	0.3416	MIMAT0000068	OTUD4	54726	XM_005263079	1	1	1	0	0	1	0	0	0	1	1	1	7
hsa-miR-15a-5p	0.3416	MIMAT0000068	CNNM2	54805	NM_017649	1	1	1	0	1	1	0	0	0	0	1	1	7
hsa-miR-15a-5p	0.3416	MIMAT0000068	ESRP1	54845	NM_017697	1	1	0	0	0	1	1	0	0	1	1	1	7
hsa-miR-15a-5p	0.3416	MIMAT0000068	UHRF1BP1	54887	NM_017754	1	1	1	0	0	1	0	0	1	0	1	1	7
hsa-miR-15a-5p	0.3416	MIMAT0000068	SLC25A38	54977	NM_017875	0	1	1	0	0	1	0	0	1	1	1	1	7
hsa-miR-15a-5p	0.3416	MIMAT0000068	SLC35F6	54978	XM_005264386	1	1	1	0	0	1	0	0	0	1	1	1	7
hsa-miR-15a-5p	0.3416	MIMAT0000068	C2orf42	54980	XM_005264389	0	1	1	0	0	1	1	0	0	1	1	1	7
hsa-miR-15a-5p	0.3416	MIMAT0000068	CDCA4	55038	XM_005267792	1	1	1	0	0	1	0	0	0	1	1	1	7
hsa-miR-15a-5p	0.3416	MIMAT0000068	TMEM248	55069	XM_005250482	1	1	0	0	0	1	1	0	0	1	1	1	7
hsa-miR-15a-5p	0.3416	MIMAT0000068	IFT57	55081	NM_018010	0	1	1	0	0	1	0	0	1	1	1	1	7
hsa-miR-15a-5p	0.3416	MIMAT0000068	SOBP	55084	NM_018013	1	1	1	0	0	1	0	0	1	0	1	1	7
hsa-miR-15a-5p	0.3416	MIMAT0000068	SLC38A4	55089	NM_018018	1	1	1	0	0	1	0	0	1	0	1	1	7
hsa-miR-15a-5p	0.3416	MIMAT0000068	SBNO1	55206	XM_005253573	1	1	1	0	0	1	0	0	0	1	1	1	7
hsa-miR-15a-5p	0.3416	MIMAT0000068	NAT10	55226	XM_005252999	1	1	1	0	0	1	1	0	0	0	1	1	7
hsa-miR-15a-5p	0.3416	MIMAT0000068	ZNF654	55279	XM_005264762	1	1	1	0	0	1	0	0	0	1	1	1	7
hsa-miR-15a-5p	0.3416	MIMAT0000068	SPTLC3	55304	NM_018327	1	1	0	0	0	1	0	0	1	1	1	1	7
hsa-miR-15a-5p	0.3416	MIMAT0000068	AP5S1	55317	NM_001204446	1	1	1	0	0	1	0	0	0	1	1	1	7
hsa-miR-15a-5p	0.3416	MIMAT0000068	ABCF3	55324	NM_018358	1	1	0	0	0	1	0	0	1	1	1	1	7
hsa-miR-15a-5p	0.3416	MIMAT0000068	SLC39A9	55334	NM_018375	0	1	1	0	0	1	0	0	1	1	1	1	7
hsa-miR-15a-5p	0.3416	MIMAT0000068	PI4K2A	55361	NM_018425	0	1	1	0	0	1	0	0	1	1	1	1	7
hsa-miR-15a-5p	0.3416	MIMAT0000068	YOD1	55432	NM_001276320	1	1	1	0	0	1	0	0	0	1	1	1	7
hsa-miR-15a-5p	0.3416	MIMAT0000068	STRADB	55437	NM_001206864	0	1	1	0	0	1	1	1	0	0	1	1	7
hsa-miR-15a-5p	0.3416	MIMAT0000068	SOX6	55553	NM_017508	0	1	1	0	0	1	0	1	0	1	1	1	7
hsa-miR-15a-5p	0.3416	MIMAT0000068	ZNF821	55565	XM_005256036	0	1	1	0	0	1	1	0	0	1	1	1	7
hsa-miR-15a-5p	0.3416	MIMAT0000068	OTUB1	55611	NM_017670	0	1	1	1	0	0	0	1	1	0	1	1	7
hsa-miR-15a-5p	0.3416	MIMAT0000068	PNRC2	55629	NM_017761	1	1	0	0	0	1	0	0	1	1	1	1	7
hsa-miR-15a-5p	0.3416	MIMAT0000068	KBTBD4	55709	NM_016506	0	1	1	0	0	1	0	1	0	1	1	1	7
hsa-miR-15a-5p	0.3416	MIMAT0000068	SEPT11	55752	NM_018243	0	1	1	0	0	1	0	0	1	1	1	1	7
hsa-miR-15a-5p	0.3416	MIMAT0000068	EXOC2	55770	NM_018303	0	1	1	0	0	1	0	0	1	1	1	1	7
hsa-miR-15a-5p	0.3416	MIMAT0000068	TRERF1	55809	NM_033502	1	1	1	0	0	1	0	0	0	1	1	1	7
hsa-miR-15a-5p	0.3416	MIMAT0000068	PAG1	55824	NM_018440	0	1	1	0	1	1	0	0	1	0	1	1	7
hsa-miR-15a-5p	0.3416	MIMAT0000068	GNG12	55970	NM_018841	1	1	1	0	0	1	0	0	1	0	1	1	7
hsa-miR-15a-5p	0.3416	MIMAT0000068	KCNQ5	56479	NM_001160133	1	1	0	0	0	1	0	1	0	1	1	1	7
hsa-miR-15a-5p	0.3416	MIMAT0000068	JPH1	56704	NM_020647	0	1	1	0	0	1	1	0	1	0	1	1	7
hsa-miR-15a-5p	0.3416	MIMAT0000068	RAD18	56852	NM_020165	1	1	1	0	0	1	0	0	0	1	1	1	7
hsa-miR-15a-5p	0.3416	MIMAT0000068	DHX33	56919	NM_020162	0	1	1	0	0	1	0	0	1	1	1	1	7
hsa-miR-15a-5p	0.3416	MIMAT0000068	PRDM11	56981	NM_001256695	1	1	1	0	0	1	0	1	0	0	1	1	7
hsa-miR-15a-5p	0.3416	MIMAT0000068	CTNNBIP1	56998	NM_020248	1	1	1	0	0	1	0	0	0	1	1	1	7
hsa-miR-15a-5p	0.3416	MIMAT0000068	PCBP4	57060	NM_001174100	0	1	1	0	0	1	1	0	0	1	1	1	7
hsa-miR-15a-5p	0.3416	MIMAT0000068	PLSCR4	57088	NM_001128304	1	1	1	0	0	1	0	0	0	1	1	1	7
hsa-miR-15a-5p	0.3416	MIMAT0000068	AVEN	57099	NM_020371	0	1	1	0	0	1	0	0	1	1	1	1	7
hsa-miR-15a-5p	0.3416	MIMAT0000068	C12orf4	57102	NM_020374	0	1	1	0	0	1	0	1	1	0	1	1	7
hsa-miR-15a-5p	0.3416	MIMAT0000068	TMEM63C	57156	NM_020431	0	1	1	0	0	1	0	0	1	1	1	1	7
hsa-miR-15a-5p	0.3416	MIMAT0000068	SLC39A10	57181	XM_005246691	1	1	1	0	0	1	0	0	0	1	1	1	7
hsa-miR-15a-5p	0.3416	MIMAT0000068	NHSL1	57224	XM_005267062	1	1	1	0	0	1	0	0	0	1	1	1	7
hsa-miR-15a-5p	0.3416	MIMAT0000068	SLC24A3	57419	NM_020689	1	1	0	0	0	1	0	1	1	0	1	1	7
hsa-miR-15a-5p	0.3416	MIMAT0000068	GATAD2B	57459	NM_020699	0	1	1	0	0	1	1	0	1	0	1	1	7
hsa-miR-15a-5p	0.3416	MIMAT0000068	ARHGAP31	57514	NM_020754	0	1	1	0	0	1	0	0	1	1	1	1	7
hsa-miR-15a-5p	0.3416	MIMAT0000068	SRGAP1	57522	XM_005269042	1	1	1	0	0	1	0	0	0	1	1	1	7
hsa-miR-15a-5p	0.3416	MIMAT0000068	PCDH19	57526	NM_001184880	1	1	0	1	0	1	0	0	0	1	1	1	7
hsa-miR-15a-5p	0.3416	MIMAT0000068	SIPA1L2	57568	XM_005273211	1	1	1	0	0	1	1	0	0	0	1	1	7
hsa-miR-15a-5p	0.3416	MIMAT0000068	MARCH4	57574	NM_020814	0	1	1	0	0	1	0	0	1	1	1	1	7
hsa-miR-15a-5p	0.3416	MIMAT0000068	KIAA1432	57589	XM_005251523	1	1	1	0	0	1	0	0	0	1	1	1	7
hsa-miR-15a-5p	0.3416	MIMAT0000068	KIAA1462	57608	NM_020848	0	1	1	0	0	1	0	0	1	1	1	1	7
hsa-miR-15a-5p	0.3416	MIMAT0000068	RANBP10	57610	XM_005256071	1	1	1	0	0	1	0	0	0	1	1	1	7
hsa-miR-15a-5p	0.3416	MIMAT0000068	KIAA1549	57670	NM_001164665	1	1	1	0	0	1	0	0	0	1	1	1	7
hsa-miR-15a-5p	0.3416	MIMAT0000068	RNF213	57674	NM_001256071	1	1	1	0	0	1	0	0	0	1	1	1	7
hsa-miR-15a-5p	0.3416	MIMAT0000068	FAM160B1	57700	NM_020940	0	1	1	0	0	1	0	0	1	1	1	1	7
hsa-miR-15a-5p	0.3416	MIMAT0000068	SFMBT2	57713	NM_001029880	1	1	1	0	0	1	0	0	0	1	1	1	7
hsa-miR-15a-5p	0.3416	MIMAT0000068	EPG5	57724	NM_020964	0	1	1	0	0	1	0	0	1	1	1	1	7
hsa-miR-15a-5p	0.3416	MIMAT0000068	CTDSP1	58190	NM_021198	0	1	1	0	0	1	0	0	1	1	1	1	7
hsa-miR-15a-5p	0.3416	MIMAT0000068	PLEKHA1	59338	XM_005270017	1	1	1	0	0	1	0	0	0	1	1	1	7
hsa-miR-15a-5p	0.3416	MIMAT0000068	SAV1	60485	NM_021818	0	1	1	0	0	1	0	0	1	1	1	1	7
hsa-miR-15a-5p	0.3416	MIMAT0000068	ALX4	60529	NM_021926	1	1	1	0	0	1	0	0	0	1	1	1	7
hsa-miR-15a-5p	0.3416	MIMAT0000068	RIC8A	60626	XM_005253052	1	1	1	0	0	1	0	0	0	1	1	1	7
hsa-miR-15a-5p	0.3416	MIMAT0000068	PERP	64065	NM_022121	1	1	1	0	0	1	0	0	1	0	1	1	7
hsa-miR-15a-5p	0.3416	MIMAT0000068	RRAGC	64121	NM_022157	0	1	1	0	0	1	1	0	1	0	1	1	7
hsa-miR-15a-5p	0.3416	MIMAT0000068	XYLT1	64131	NM_022166	1	1	1	0	0	1	0	0	1	0	1	1	7
hsa-miR-15a-5p	0.3416	MIMAT0000068	RFWD2	64326	XM_005245446	0	1	1	0	0	1	1	0	0	1	1	1	7
hsa-miR-15a-5p	0.3416	MIMAT0000068	NARFL	64428	XM_005255499	1	1	1	0	0	1	0	0	0	1	1	1	7
hsa-miR-15a-5p	0.3416	MIMAT0000068	MRPS25	64432	XM_005265401	1	1	1	0	0	1	0	0	0	1	1	1	7
hsa-miR-15a-5p	0.3416	MIMAT0000068	NUCKS1	64710	NM_022731	0	1	1	0	0	1	0	1	0	1	1	1	7
hsa-miR-15a-5p	0.3416	MIMAT0000068	SMAP2	64744	NM_022733	0	1	1	0	0	1	1	0	1	0	1	1	7
hsa-miR-15a-5p	0.3416	MIMAT0000068	LPPR2	64748	NM_022737	0	1	1	0	0	1	0	0	1	1	1	1	7
hsa-miR-15a-5p	0.3416	MIMAT0000068	C16orf58	64755	NM_022744	0	1	1	0	0	1	0	0	1	1	1	1	7
hsa-miR-15a-5p	0.3416	MIMAT0000068	C6orf106	64771	NM_024294	1	1	1	0	0	1	0	0	0	1	1	1	7
hsa-miR-15a-5p	0.3416	MIMAT0000068	CRTC3	64784	NM_022769	1	1	1	0	0	1	0	1	0	0	1	1	7
hsa-miR-15a-5p	0.3416	MIMAT0000068	CEP85	64793	NM_022778	0	1	1	0	0	1	0	0	1	1	1	1	7
hsa-miR-15a-5p	0.3416	MIMAT0000068	KLC2	64837	NM_001134775	0	1	1	0	0	1	1	1	0	0	1	1	7
hsa-miR-15a-5p	0.3416	MIMAT0000068	FNDC4	64838	NM_022823	1	1	0	0	0	1	0	0	1	1	1	1	7
hsa-miR-15a-5p	0.3416	MIMAT0000068	LPIN3	64900	NM_022896	0	1	1	0	0	1	0	0	1	1	1	1	7
hsa-miR-15a-5p	0.3416	MIMAT0000068	TMEM237	65062	NM_152388	1	1	1	0	0	1	0	0	0	1	1	1	7
hsa-miR-15a-5p	0.3416	MIMAT0000068	SOWAHC	65124	NM_023016	0	1	1	0	0	1	0	1	1	0	1	1	7
hsa-miR-15a-5p	0.3416	MIMAT0000068	STK33	65975	XM_005253068	1	1	1	0	0	1	0	0	0	1	1	1	7
hsa-miR-15a-5p	0.3416	MIMAT0000068	PHACTR4	65979	NM_001048183	1	1	1	0	0	1	0	0	0	1	1	1	7
hsa-miR-15a-5p	0.3416	MIMAT0000068	DDX54	79039	NM_001111322	1	1	1	0	0	1	0	0	0	1	1	1	7
hsa-miR-15a-5p	0.3416	MIMAT0000068	ATG9A	79065	XM_005246845	0	1	1	0	0	1	1	0	0	1	1	1	7
hsa-miR-15a-5p	0.3416	MIMAT0000068	TMEM109	79073	NM_024092	0	1	1	0	0	1	0	0	1	1	1	1	7
hsa-miR-15a-5p	0.3416	MIMAT0000068	ZNF343	79175	NM_024325	0	1	1	0	0	1	0	0	1	1	1	1	7
hsa-miR-15a-5p	0.3416	MIMAT0000068	GCC1	79571	NM_024523	0	1	1	0	0	1	0	0	1	1	1	1	7
hsa-miR-15a-5p	0.3416	MIMAT0000068	C10orf76	79591	NM_024541	0	1	1	0	0	1	0	0	1	1	1	1	7
hsa-miR-15a-5p	0.3416	MIMAT0000068	ARHGAP10	79658	XM_005263214	1	1	1	0	0	1	0	0	0	1	1	1	7
hsa-miR-15a-5p	0.3416	MIMAT0000068	NLRX1	79671	XM_005271669	1	1	1	0	0	1	0	0	0	1	1	1	7
hsa-miR-15a-5p	0.3416	MIMAT0000068	SMC6	79677	XM_005262627	1	1	1	0	0	1	1	0	0	0	1	1	7
hsa-miR-15a-5p	0.3416	MIMAT0000068	VTCN1	79679	NM_001253849	1	1	1	0	0	1	0	1	0	0	1	1	7
hsa-miR-15a-5p	0.3416	MIMAT0000068	SLC25A22	79751	NM_001191060	1	1	1	0	0	1	0	0	0	1	1	1	7
hsa-miR-15a-5p	0.3416	MIMAT0000068	ARMC5	79798	NM_024742	0	1	1	0	0	1	0	1	1	0	1	1	7
hsa-miR-15a-5p	0.3416	MIMAT0000068	GSTCD	79807	NM_001031720	1	1	1	0	0	1	0	0	0	1	1	1	7
hsa-miR-15a-5p	0.3416	MIMAT0000068	PEAK1	79834	XM_005254672	1	1	1	0	0	1	0	0	0	1	1	1	7
hsa-miR-15a-5p	0.3416	MIMAT0000068	PIP4K2C	79837	NM_024779	0	1	1	0	0	1	0	0	1	1	1	1	7
hsa-miR-15a-5p	0.3416	MIMAT0000068	THSD4	79875	NM_024817	0	1	1	0	0	1	0	0	1	1	1	1	7
hsa-miR-15a-5p	0.3416	MIMAT0000068	PRR5L	79899	NM_001160167	1	1	1	0	0	1	0	0	0	1	1	1	7
hsa-miR-15a-5p	0.3416	MIMAT0000068	POF1B	79983	NM_024921	1	1	1	0	0	1	0	0	1	0	1	1	7
hsa-miR-15a-5p	0.3416	MIMAT0000068	SVEP1	79987	NM_153366	0	1	1	0	1	1	0	0	1	0	1	1	7
hsa-miR-15a-5p	0.3416	MIMAT0000068	ESRP2	80004	NM_024939	1	1	1	0	0	0	0	0	1	1	1	1	7
hsa-miR-15a-5p	0.3416	MIMAT0000068	TRPM3	80036	XM_005252217	1	1	1	0	0	1	0	0	0	1	1	1	7
hsa-miR-15a-5p	0.3416	MIMAT0000068	DCAF17	80067	NM_025000	1	1	0	0	0	1	0	0	1	1	1	1	7
hsa-miR-15a-5p	0.3416	MIMAT0000068	EDC3	80153	NM_001142443	1	1	1	0	0	1	0	0	0	1	1	1	7
hsa-miR-15a-5p	0.3416	MIMAT0000068	ORAI2	80228	NM_001271818	1	1	1	0	0	1	0	0	0	1	1	1	7
hsa-miR-15a-5p	0.3416	MIMAT0000068	C2orf44	80304	NM_025203	1	1	1	0	0	1	0	0	1	0	1	1	7
hsa-miR-15a-5p	0.3416	MIMAT0000068	KLHL15	80311	NM_030624	0	1	1	0	0	1	0	1	0	1	1	1	7
hsa-miR-15a-5p	0.3416	MIMAT0000068	CCDC68	80323	NM_025214	1	1	0	0	0	1	0	0	1	1	1	1	7
hsa-miR-15a-5p	0.3416	MIMAT0000068	AKNA	80709	NM_030767	0	1	1	0	0	1	0	0	1	1	1	1	7
hsa-miR-15a-5p	0.3416	MIMAT0000068	TSEN2	80746	NM_001145395	1	1	1	0	1	1	0	0	0	0	1	1	7
hsa-miR-15a-5p	0.3416	MIMAT0000068	CYB5B	80777	NM_030579	0	1	1	0	0	1	0	0	1	1	1	1	7
hsa-miR-15a-5p	0.3416	MIMAT0000068	ZNF436	80818	NM_001077195	0	1	1	0	0	1	0	1	0	1	1	1	7
hsa-miR-15a-5p	0.3416	MIMAT0000068	SH3BP5L	80851	NM_030645	1	1	1	0	0	1	0	0	1	0	1	1	7
hsa-miR-15a-5p	0.3416	MIMAT0000068	PPP1R14C	81706	NM_030949	0	1	1	0	0	1	0	0	1	1	1	1	7
hsa-miR-15a-5p	0.3416	MIMAT0000068	ADAMTS12	81792	XM_005248381	1	1	1	0	0	1	0	0	0	1	1	1	7
hsa-miR-15a-5p	0.3416	MIMAT0000068	SFXN3	81855	NM_030971	0	1	1	0	0	1	0	0	1	1	1	1	7
hsa-miR-15a-5p	0.3416	MIMAT0000068	RASSF5	83593	NM_182663	0	1	1	0	0	1	0	1	0	1	1	1	7
hsa-miR-15a-5p	0.3416	MIMAT0000068	TMEM47	83604	NM_031442	1	1	0	0	0	1	0	0	1	1	1	1	7
hsa-miR-15a-5p	0.3416	MIMAT0000068	GUCD1	83606	NM_031444	1	1	0	0	0	1	0	0	1	1	1	1	7
hsa-miR-15a-5p	0.3416	MIMAT0000068	SELO	83642	NM_031454	1	1	1	0	0	1	0	0	1	0	1	1	7
hsa-miR-15a-5p	0.3416	MIMAT0000068	CD99L2	83692	NM_001242614	1	1	1	0	0	1	0	0	0	1	1	1	7
hsa-miR-15a-5p	0.3416	MIMAT0000068	SYT16	83851	XM_005268123	1	1	1	0	0	1	0	0	0	1	1	1	7
hsa-miR-15a-5p	0.3416	MIMAT0000068	BCO2	83875	NM_031938	0	1	1	0	0	1	1	0	0	1	1	1	7
hsa-miR-15a-5p	0.3416	MIMAT0000068	RASSF4	83937	XM_005271834	1	1	1	0	0	1	0	0	0	1	1	1	7
hsa-miR-15a-5p	0.3416	MIMAT0000068	ITFG3	83986	NM_032039	1	1	1	0	0	1	0	0	1	0	1	1	7
hsa-miR-15a-5p	0.3416	MIMAT0000068	TMPRSS13	84000	NM_001077263	1	1	1	0	0	1	0	0	1	0	1	1	7
hsa-miR-15a-5p	0.3416	MIMAT0000068	SLC41A2	84102	XM_005269177	1	1	1	0	0	1	1	0	0	0	1	1	7
hsa-miR-15a-5p	0.3416	MIMAT0000068	ZDHHC16	84287	NM_198046	0	1	1	1	0	1	1	0	0	0	1	1	7
hsa-miR-15a-5p	0.3416	MIMAT0000068	ING5	84289	NM_032329	0	1	1	0	0	1	0	0	1	1	1	1	7
hsa-miR-15a-5p	0.3416	MIMAT0000068	SRRM4	84530	NM_194286	0	1	1	0	0	1	0	0	1	1	1	1	7
hsa-miR-15a-5p	0.3416	MIMAT0000068	TMEM185A	84548	NM_032508	1	1	0	0	0	1	0	0	1	1	1	1	7
hsa-miR-15a-5p	0.3416	MIMAT0000068	PARD6B	84612	NM_032521	1	1	0	0	0	1	0	0	1	1	1	1	7
hsa-miR-15a-5p	0.3416	MIMAT0000068	ZNF469	84627	NM_001127464	1	1	1	0	0	1	0	0	0	1	1	1	7
hsa-miR-15a-5p	0.3416	MIMAT0000068	PRRC2B	84726	XM_005272227	1	1	1	0	0	1	0	0	0	1	1	1	7
hsa-miR-15a-5p	0.3416	MIMAT0000068	RPUSD4	84881	NM_032795	1	1	0	0	0	1	0	0	1	1	1	1	7
hsa-miR-15a-5p	0.3416	MIMAT0000068	USP45	85015	NM_001080481	1	1	0	0	0	1	0	0	1	1	1	1	7
hsa-miR-15a-5p	0.3416	MIMAT0000068	SYDE1	85360	NM_033025	0	1	1	0	0	1	0	1	1	0	1	1	7
hsa-miR-15a-5p	0.3416	MIMAT0000068	ZNF518B	85460	NM_053042	0	1	1	0	0	1	0	0	1	1	1	1	7
hsa-miR-15a-5p	0.3416	MIMAT0000068	ZC3H12C	85463	XM_005271715	1	1	1	0	0	1	0	0	0	1	1	1	7
hsa-miR-15a-5p	0.3416	MIMAT0000068	NAV1	89796	XM_005245572	1	1	1	0	0	1	0	0	0	1	1	1	7
hsa-miR-15a-5p	0.3416	MIMAT0000068	EXOC3L2	90332	NM_138568	0	1	1	0	0	1	0	1	1	0	1	1	7
hsa-miR-15a-5p	0.3416	MIMAT0000068	STARD13	90627	NM_001243476	1	1	1	0	0	1	0	0	0	1	1	1	7
hsa-miR-15a-5p	0.3416	MIMAT0000068	IL33	90865	NM_033439	1	1	0	0	0	1	0	0	1	1	1	1	7
hsa-miR-15a-5p	0.3416	MIMAT0000068	CCDC149	91050	NM_173463	1	1	1	0	0	1	0	0	0	1	1	1	7
hsa-miR-15a-5p	0.3416	MIMAT0000068	SESTD1	91404	NM_178123	1	1	1	0	0	1	0	0	0	1	1	1	7
hsa-miR-15a-5p	0.3416	MIMAT0000068	ELMSAN1	91748	NM_194278	1	1	1	0	0	1	0	0	0	1	1	1	7
hsa-miR-15a-5p	0.3416	MIMAT0000068	NXPE3	91775	NM_001134456	1	1	1	0	1	1	0	0	0	0	1	1	7
hsa-miR-15a-5p	0.3416	MIMAT0000068	ARRDC4	91947	NM_183376	0	1	1	0	0	1	0	0	1	1	1	1	7
hsa-miR-15a-5p	0.3416	MIMAT0000068	STRADA	92335	XM_005257802	1	1	1	0	0	1	1	0	0	0	1	1	7
hsa-miR-15a-5p	0.3416	MIMAT0000068	CENPBD1	92806	NM_145039	0	1	1	0	0	1	0	0	1	1	1	1	7
hsa-miR-15a-5p	0.3416	MIMAT0000068	ADAMTSL1	92949	NM_001040272	0	1	1	0	0	1	0	0	1	1	1	1	7
hsa-miR-15a-5p	0.3416	MIMAT0000068	MAPK1IP1L	93487	NM_144578	0	1	1	0	0	1	0	1	1	0	1	1	7
hsa-miR-15a-5p	0.3416	MIMAT0000068	CACNA2D4	93589	NM_172364	1	1	1	0	0	1	0	0	1	0	1	1	7
hsa-miR-15a-5p	0.3416	MIMAT0000068	TADA2B	93624	NM_152293	1	1	1	0	0	1	0	0	1	0	1	1	7
hsa-miR-15a-5p	0.3416	MIMAT0000068	SFXN5	94097	XM_005264646	1	1	1	0	0	1	0	0	0	1	1	1	7
hsa-miR-15a-5p	0.3416	MIMAT0000068	SNX18	112574	NM_001145427	0	1	1	0	1	1	0	0	0	1	1	1	7
hsa-miR-15a-5p	0.3416	MIMAT0000068	NACC1	112939	NM_052876	0	1	1	0	0	1	0	0	1	1	1	1	7
hsa-miR-15a-5p	0.3416	MIMAT0000068	AHNAK2	113146	NM_138420	0	1	1	0	0	1	0	0	1	1	1	1	7
hsa-miR-15a-5p	0.3416	MIMAT0000068	CHST14	113189	NM_130468	0	1	1	0	0	1	0	0	1	1	1	1	7
hsa-miR-15a-5p	0.3416	MIMAT0000068	SLC46A1	113235	NM_080669	1	1	0	0	0	1	0	0	1	1	1	1	7
hsa-miR-15a-5p	0.3416	MIMAT0000068	PIK3IP1	113791	XM_005261323	1	1	1	0	0	1	0	0	0	1	1	1	7
hsa-miR-15a-5p	0.3416	MIMAT0000068	SLC2A13	114134	XM_005268615	1	1	1	0	0	1	0	0	0	1	1	1	7
hsa-miR-15a-5p	0.3416	MIMAT0000068	BTBD9	114781	XM_005248841	1	1	1	0	0	1	0	0	0	1	1	1	7
hsa-miR-15a-5p	0.3416	MIMAT0000068	KCTD12	115207	NM_138444	0	1	1	0	0	1	0	0	1	1	1	1	7
hsa-miR-15a-5p	0.3416	MIMAT0000068	FOXP4	116113	NM_001012426	1	1	1	0	0	1	0	0	0	1	1	1	7
hsa-miR-15a-5p	0.3416	MIMAT0000068	FAM122A	116224	NM_138333	1	1	0	0	0	1	0	1	1	0	1	1	7
hsa-miR-15a-5p	0.3416	MIMAT0000068	GRIN3A	116443	NM_133445	0	1	1	0	0	1	0	0	1	1	1	1	7
hsa-miR-15a-5p	0.3416	MIMAT0000068	IP6K3	117283	NM_001142883	0	1	1	0	1	1	0	0	0	1	1	1	7
hsa-miR-15a-5p	0.3416	MIMAT0000068	MORN4	118812	NM_178832	1	1	1	0	0	1	0	0	0	1	1	1	7
hsa-miR-15a-5p	0.3416	MIMAT0000068	GYLTL1B	120071	NM_152312	1	1	1	0	0	1	0	0	1	0	1	1	7
hsa-miR-15a-5p	0.3416	MIMAT0000068	SLC15A4	121260	NM_145648	0	1	1	0	0	1	0	0	1	1	1	1	7
hsa-miR-15a-5p	0.3416	MIMAT0000068	FRMD6	122786	XM_005267329	1	1	1	0	0	1	0	0	0	1	1	1	7
hsa-miR-15a-5p	0.3416	MIMAT0000068	FBXO27	126433	NM_178820	0	1	1	0	0	1	0	0	1	1	1	1	7
hsa-miR-15a-5p	0.3416	MIMAT0000068	LYPLAL1	127018	XM_005273047	1	1	1	0	0	1	0	0	0	1	1	1	7
hsa-miR-15a-5p	0.3416	MIMAT0000068	SYT2	127833	NM_001136504	1	1	1	0	0	1	0	0	0	1	1	1	7
hsa-miR-15a-5p	0.3416	MIMAT0000068	ZNF831	128611	XM_005260272	1	1	1	0	0	1	0	0	0	1	1	1	7
hsa-miR-15a-5p	0.3416	MIMAT0000068	TBC1D20	128637	NM_144628	0	1	1	0	0	1	0	0	1	1	1	1	7
hsa-miR-15a-5p	0.3416	MIMAT0000068	CST9	128822	NM_001008693	0	1	1	0	0	1	0	0	1	1	1	1	7
hsa-miR-15a-5p	0.3416	MIMAT0000068	NUP35	129401	XM_005246285	0	1	1	0	0	1	1	0	0	1	1	1	7
hsa-miR-15a-5p	0.3416	MIMAT0000068	TAF8	129685	NM_138572	1	1	1	0	1	0	0	0	1	0	1	1	7
hsa-miR-15a-5p	0.3416	MIMAT0000068	AP1S3	130340	NM_001039569	1	1	1	0	1	0	0	0	1	0	1	1	7
hsa-miR-15a-5p	0.3416	MIMAT0000068	UBR3	130507	XM_005246298	1	1	1	0	0	1	0	0	0	1	1	1	7
hsa-miR-15a-5p	0.3416	MIMAT0000068	IL17RE	132014	NM_001193380	1	1	1	0	0	1	0	1	0	0	1	1	7
hsa-miR-15a-5p	0.3416	MIMAT0000068	PPARGC1B	133522	NM_133263	1	1	1	0	0	1	0	0	0	1	1	1	7
hsa-miR-15a-5p	0.3416	MIMAT0000068	LSM11	134353	NM_173491	1	1	1	0	1	0	0	0	1	0	1	1	7
hsa-miR-15a-5p	0.3416	MIMAT0000068	C5orf24	134553	XM_005271889	1	1	1	0	0	1	0	0	0	1	1	1	7
hsa-miR-15a-5p	0.3416	MIMAT0000068	AGPAT6	137964	XM_005273402	1	1	1	0	0	1	0	0	0	1	1	1	7
hsa-miR-15a-5p	0.3416	MIMAT0000068	HGSNAT	138050	XM_005273409	1	1	1	0	0	1	0	0	0	1	1	1	7
hsa-miR-15a-5p	0.3416	MIMAT0000068	NACC2	138151	XM_005263395	1	1	1	0	0	1	0	0	0	1	1	1	7
hsa-miR-15a-5p	0.3416	MIMAT0000068	C9orf41	138199	XM_005251702	1	1	1	0	0	1	1	0	0	0	1	1	7
hsa-miR-15a-5p	0.3416	MIMAT0000068	PTPDC1	138639	NM_177995	1	1	1	0	0	1	0	0	0	1	1	1	7
hsa-miR-15a-5p	0.3416	MIMAT0000068	ZBTB46	140685	XM_005260197	1	1	1	0	0	1	0	0	0	1	1	1	7
hsa-miR-15a-5p	0.3416	MIMAT0000068	C20orf112	140688	XM_005260283	1	1	1	0	0	1	0	0	0	1	1	1	7
hsa-miR-15a-5p	0.3416	MIMAT0000068	SREK1	140890	NM_139168	1	1	1	0	0	1	0	0	0	1	1	1	7
hsa-miR-15a-5p	0.3416	MIMAT0000068	STK35	140901	NM_080836	0	1	1	0	0	1	0	0	1	1	1	1	7
hsa-miR-15a-5p	0.3416	MIMAT0000068	SLC2A14	144195	XM_005253313	1	1	1	0	0	1	0	0	0	1	1	1	7
hsa-miR-15a-5p	0.3416	MIMAT0000068	LYRM5	144363	XM_005253320	1	1	1	0	0	1	0	0	0	1	1	1	7
hsa-miR-15a-5p	0.3416	MIMAT0000068	C14orf37	145407	NM_001001872	1	1	1	0	1	0	0	0	1	0	1	1	7
hsa-miR-15a-5p	0.3416	MIMAT0000068	KIF18B	146909	NM_001264573	1	1	1	0	0	1	0	0	0	1	1	1	7
hsa-miR-15a-5p	0.3416	MIMAT0000068	ZNF362	149076	XM_005270508	1	1	1	0	0	1	0	0	0	1	1	1	7
hsa-miR-15a-5p	0.3416	MIMAT0000068	C4orf26	152816	NM_001206981	1	1	1	0	0	1	0	0	0	1	1	1	7
hsa-miR-15a-5p	0.3416	MIMAT0000068	RNF217	154214	XM_005266832	1	1	1	0	0	1	0	0	0	1	1	1	7
hsa-miR-15a-5p	0.3416	MIMAT0000068	RUNDC3B	154661	NM_138290	1	1	1	0	1	1	0	0	0	0	1	1	7
hsa-miR-15a-5p	0.3416	MIMAT0000068	AMOTL1	154810	XM_005273798	1	1	1	0	0	1	0	0	0	1	1	1	7
hsa-miR-15a-5p	0.3416	MIMAT0000068	ZDHHC15	158866	NM_144969	0	1	1	0	0	1	0	0	1	1	1	1	7
hsa-miR-15a-5p	0.3416	MIMAT0000068	LGI4	163175	NM_139284	0	1	1	0	0	1	0	0	1	1	1	1	7
hsa-miR-15a-5p	0.3416	MIMAT0000068	NIM1	167359	NM_153361	0	1	1	0	0	1	0	0	1	1	1	1	7
hsa-miR-15a-5p	0.3416	MIMAT0000068	PWWP2B	170394	NM_138499	1	1	1	0	0	1	0	0	0	1	1	1	7
hsa-miR-15a-5p	0.3416	MIMAT0000068	ZNF367	195828	NM_153695	1	1	0	0	0	1	0	1	1	0	1	1	7
hsa-miR-15a-5p	0.3416	MIMAT0000068	GRAMD2	196996	NM_001012642	0	1	1	0	0	1	0	0	1	1	1	1	7
hsa-miR-15a-5p	0.3416	MIMAT0000068	UBR1	197131	NM_174916	1	1	1	0	0	1	0	0	1	0	1	1	7
hsa-miR-15a-5p	0.3416	MIMAT0000068	PIKFYVE	200576	NM_015040	0	1	1	0	0	1	0	0	1	1	1	1	7
hsa-miR-15a-5p	0.3416	MIMAT0000068	SAMD14	201191	XM_005257131	1	1	1	0	0	1	0	0	0	1	1	1	7
hsa-miR-15a-5p	0.3416	MIMAT0000068	STK32A	202374	XM_005268385	1	1	1	0	0	1	0	0	0	1	1	1	7
hsa-miR-15a-5p	0.3416	MIMAT0000068	TSNARE1	203062	XM_005250827	1	1	1	0	0	1	0	0	0	1	1	1	7
hsa-miR-15a-5p	0.3416	MIMAT0000068	FAM219A	203259	NM_001184940	1	1	1	0	0	1	0	0	0	1	1	1	7
hsa-miR-15a-5p	0.3416	MIMAT0000068	SLC25A43	203427	NM_145305	0	1	1	0	0	1	0	0	1	1	1	1	7
hsa-miR-15a-5p	0.3416	MIMAT0000068	ZCCHC5	203430	NM_152694	0	1	1	0	0	1	0	1	1	0	1	1	7
hsa-miR-15a-5p	0.3416	MIMAT0000068	C2orf69	205327	NM_153689	0	1	1	0	0	1	0	0	1	1	1	1	7
hsa-miR-15a-5p	0.3416	MIMAT0000068	SENP5	205564	NM_152699	1	1	1	0	0	1	0	0	0	1	1	1	7
hsa-miR-15a-5p	0.3416	MIMAT0000068	UNC5B	219699	NM_170744	1	1	1	0	0	1	0	0	0	1	1	1	7
hsa-miR-15a-5p	0.3416	MIMAT0000068	GPR114	221188	NM_153837	0	1	1	0	0	1	0	0	1	1	1	1	7
hsa-miR-15a-5p	0.3416	MIMAT0000068	ZSCAN25	221785	NM_145115	1	1	1	0	0	1	0	0	1	0	1	1	7
hsa-miR-15a-5p	0.3416	MIMAT0000068	SDK1	221935	NM_152744	1	1	1	0	0	1	0	0	1	0	1	1	7
hsa-miR-15a-5p	0.3416	MIMAT0000068	NAPEPLD	222236	XM_005250214	1	1	1	0	0	1	0	0	0	1	1	1	7
hsa-miR-15a-5p	0.3416	MIMAT0000068	SEMA3D	223117	XM_005250229	1	1	1	0	0	1	0	0	0	1	1	1	7
hsa-miR-15a-5p	0.3416	MIMAT0000068	RICTOR	253260	XM_005248277	1	1	1	0	0	1	0	0	0	1	1	1	7
hsa-miR-15a-5p	0.3416	MIMAT0000068	RALGAPA1	253959	NM_014990	1	1	0	0	0	1	1	0	0	1	1	1	7
hsa-miR-15a-5p	0.3416	MIMAT0000068	BRWD3	254065	NM_153252	1	1	1	0	0	1	0	0	0	1	1	1	7
hsa-miR-15a-5p	0.3416	MIMAT0000068	NAALADL2	254827	NM_207015	0	1	1	0	0	1	0	0	1	1	1	1	7
hsa-miR-15a-5p	0.3416	MIMAT0000068	RNF144B	255488	XM_005248985	1	1	1	0	0	1	0	0	0	1	1	1	7
hsa-miR-15a-5p	0.3416	MIMAT0000068	SNX33	257364	NM_153271	1	1	1	0	0	0	0	1	1	0	1	1	7
hsa-miR-15a-5p	0.3416	MIMAT0000068	BEST4	266675	NM_153274	1	1	1	0	0	1	0	0	1	0	1	1	7
hsa-miR-15a-5p	0.3416	MIMAT0000068	RBM20	282996	NM_001134363	1	1	1	0	0	1	0	0	0	1	1	1	7
hsa-miR-15a-5p	0.3416	MIMAT0000068	BCL9L	283149	NM_182557	1	1	1	0	0	0	0	1	1	0	1	1	7
hsa-miR-15a-5p	0.3416	MIMAT0000068	HECTD4	283450	XM_005253871	1	1	1	0	0	1	0	0	0	1	1	1	7
hsa-miR-15a-5p	0.3416	MIMAT0000068	KCTD1	284252	NM_001142730	0	1	1	0	0	1	0	1	0	1	1	1	7
hsa-miR-15a-5p	0.3416	MIMAT0000068	SLC25A42	284439	NM_178526	0	1	1	0	0	1	0	0	1	1	1	1	7
hsa-miR-15a-5p	0.3416	MIMAT0000068	ANKRD34A	284615	NM_001039888	0	1	1	1	0	1	0	0	1	0	1	1	7
hsa-miR-15a-5p	0.3416	MIMAT0000068	SEC14L4	284904	XM_005261585	1	1	1	0	0	1	0	0	0	1	1	1	7
hsa-miR-15a-5p	0.3416	MIMAT0000068	C3orf70	285382	NM_001025266	1	1	1	0	0	1	0	0	1	0	1	1	7
hsa-miR-15a-5p	0.3416	MIMAT0000068	SREK1IP1	285672	NM_173829	1	1	1	0	0	1	0	0	1	0	1	1	7
hsa-miR-15a-5p	0.3416	MIMAT0000068	LURAP1L	286343	NM_203403	1	1	1	0	0	0	0	1	1	0	1	1	7
hsa-miR-15a-5p	0.3416	MIMAT0000068	CCDC85C	317762	NM_001144995	1	1	1	0	0	1	0	1	0	0	1	1	7
hsa-miR-15a-5p	0.3416	MIMAT0000068	MMAB	326625	NM_052845	1	1	1	0	0	1	0	0	1	0	1	1	7
hsa-miR-15a-5p	0.3416	MIMAT0000068	KRTAP11-1	337880	NM_175858	0	1	1	0	0	1	0	1	1	0	1	1	7
hsa-miR-15a-5p	0.3416	MIMAT0000068	TMEM119	338773	NM_181724	1	1	1	0	0	1	0	0	1	0	1	1	7
hsa-miR-15a-5p	0.3416	MIMAT0000068	KY	339855	NM_178554	0	1	1	0	1	0	0	1	1	0	1	1	7
hsa-miR-15a-5p	0.3416	MIMAT0000068	RSPO2	340419	NM_178565	1	1	1	0	0	1	0	0	1	0	1	1	7
hsa-miR-15a-5p	0.3416	MIMAT0000068	ZC3H12B	340554	XM_005262260	1	1	1	0	0	1	0	0	0	1	1	1	7
hsa-miR-15a-5p	0.3416	MIMAT0000068	SYT10	341359	NM_198992	1	1	1	0	1	0	0	0	1	0	1	1	7
hsa-miR-15a-5p	0.3416	MIMAT0000068	SLC35B2	347734	NM_178148	1	1	1	0	0	1	0	0	1	0	1	1	7
hsa-miR-15a-5p	0.3416	MIMAT0000068	FAM195B	348262	NM_207368	1	1	1	0	0	1	0	0	0	1	1	1	7
hsa-miR-15a-5p	0.3416	MIMAT0000068	FAM101B	359845	NM_182705	0	1	1	0	0	1	0	0	1	1	1	1	7
hsa-miR-15a-5p	0.3416	MIMAT0000068	KRT77	374454	XM_005268853	1	1	1	0	0	1	0	0	0	1	1	1	7
hsa-miR-15a-5p	0.3416	MIMAT0000068	FAM73A	374986	NM_001270384	1	1	1	0	0	1	0	0	0	1	1	1	7
hsa-miR-15a-5p	0.3416	MIMAT0000068	FIBIN	387758	NM_203371	0	1	1	0	0	1	0	0	1	1	1	1	7
hsa-miR-15a-5p	0.3416	MIMAT0000068	VGLL3	389136	NM_016206	0	1	1	0	0	1	0	0	1	1	1	1	7
hsa-miR-15a-5p	0.3416	MIMAT0000068	C6orf222	389384	NM_001010903	0	1	1	0	0	1	0	0	1	1	1	1	7
hsa-miR-15a-5p	0.3416	MIMAT0000068	IYD	389434	NM_001164694	1	1	1	0	0	1	0	0	0	1	1	1	7
hsa-miR-15a-5p	0.3416	MIMAT0000068	ANKRD34C	390616	NM_001146341	1	1	1	0	1	1	0	0	0	0	1	1	7
hsa-miR-15a-5p	0.3416	MIMAT0000068	C17orf102	400591	NM_207454	0	1	1	0	0	1	0	0	1	1	1	1	7
hsa-miR-15a-5p	0.3416	MIMAT0000068	TEX19	400629	XM_005256369	1	1	1	0	0	1	0	0	0	1	1	1	7
hsa-miR-15a-5p	0.3416	MIMAT0000068	PAIP2B	400961	NM_020459	1	1	0	0	0	1	0	0	1	1	1	1	7
hsa-miR-15a-5p	0.3416	MIMAT0000068	C5orf63	401207	NM_001164479	1	1	1	0	1	1	0	0	0	0	1	1	7
hsa-miR-15a-5p	0.3416	MIMAT0000068	RNF165	494470	XM_005258281	1	1	1	0	0	1	0	0	0	1	1	1	7
hsa-miR-15a-5p	0.3416	MIMAT0000068	TIFAB	497189	NM_001099221	1	1	1	1	0	0	0	0	1	0	1	1	7
hsa-miR-15a-5p	0.3416	MIMAT0000068	ATXN7L3B	552889	NM_001136262	0	1	1	0	0	1	0	1	0	1	1	1	7
hsa-miR-15a-5p	0.3416	MIMAT0000068	ZNF704	619279	XM_005251279	1	1	1	0	0	1	0	0	0	1	1	1	7
hsa-miR-15a-5p	0.3416	MIMAT0000068	FAM196A	642938	NM_001039762	1	1	0	0	0	1	0	1	1	0	1	1	7
hsa-miR-15a-5p	0.3416	MIMAT0000068	CCNI2	645121	NM_001039780	0	1	1	0	0	1	0	0	1	1	1	1	7
hsa-miR-15a-5p	0.3416	MIMAT0000068	PSAPL1	768239	NM_001085382	1	1	0	0	0	1	0	0	1	1	1	1	7
hsa-miR-15a-5p	0.3416	MIMAT0000068	TVP23A	780776	XM_005255563	1	1	1	0	0	1	0	0	0	1	1	1	7
hsa-miR-15a-5p	0.3416	MIMAT0000068	TMEM170B	100113407	NM_001100829	1	1	0	0	0	1	0	0	1	1	1	1	7
hsa-miR-15a-5p	0.3416	MIMAT0000068	CMC4	100272147	NM_001018024	1	1	1	0	0	1	0	1	0	0	1	1	7
hsa-miR-15a-5p	0.3416	MIMAT0000068	TMEM178B	100507421	NM_001195278	1	1	1	0	0	1	0	1	0	0	1	1	7
hsa-miR-15a-5p	0.3416	MIMAT0000068	ACACB	32	NM_001093	1	0	1	0	1	1	0	0	1	0	1	1	7
hsa-miR-15a-5p	0.3416	MIMAT0000068	ACOX1	51	NM_004035	1	0	1	0	1	1	0	1	0	0	1	1	7
hsa-miR-15a-5p	0.3416	MIMAT0000068	ACOX1	51	NM_007292	1	0	1	0	1	1	0	1	0	0	1	1	7
hsa-miR-15a-5p	0.3416	MIMAT0000068	ACVR2B	93	NM_001106	1	0	1	0	0	1	0	1	1	0	1	1	7
hsa-miR-15a-5p	0.3416	MIMAT0000068	ADCY1	107	NM_021116	1	0	1	0	0	1	0	0	1	1	1	1	7
hsa-miR-15a-5p	0.3416	MIMAT0000068	ADCY5	111	NM_001199642	1	0	1	0	1	1	0	1	0	0	1	1	7
hsa-miR-15a-5p	0.3416	MIMAT0000068	ADCY5	111	NM_183357	1	0	1	0	1	1	0	1	0	0	1	1	7
hsa-miR-15a-5p	0.3416	MIMAT0000068	ADRA2B	151	NM_000682	1	0	1	0	0	1	0	0	1	1	1	1	7
hsa-miR-15a-5p	0.3416	MIMAT0000068	AP2A1	160	NM_130787	0	0	1	0	1	1	1	1	0	0	1	1	7
hsa-miR-15a-5p	0.3416	MIMAT0000068	AGTR2	186	NM_000686	1	0	1	0	0	1	0	0	1	1	1	1	7
hsa-miR-15a-5p	0.3416	MIMAT0000068	AQP2	359	NM_000486	1	0	1	0	0	1	0	0	1	1	1	1	7
hsa-miR-15a-5p	0.3416	MIMAT0000068	ARCN1	372	NM_001142281	1	0	1	0	0	1	1	1	0	0	1	1	7
hsa-miR-15a-5p	0.3416	MIMAT0000068	ARHGDIA	396	NM_004309	1	0	1	0	0	1	0	1	1	0	1	1	7
hsa-miR-15a-5p	0.3416	MIMAT0000068	ATF3	467	NM_001040619	1	0	1	0	0	1	0	0	1	1	1	1	7
hsa-miR-15a-5p	0.3416	MIMAT0000068	ATP2B2	491	NM_001683	1	0	1	0	0	1	1	1	0	0	1	1	7
hsa-miR-15a-5p	0.3416	MIMAT0000068	ATP2B2	491	NM_001001331	1	0	1	0	0	1	1	1	0	0	1	1	7
hsa-miR-15a-5p	0.3416	MIMAT0000068	ATP7A	538	NM_000052	1	0	1	0	1	1	0	0	1	0	1	1	7
hsa-miR-15a-5p	0.3416	MIMAT0000068	BCL2L2	599	NM_001199839	1	0	1	0	1	1	0	1	0	0	1	1	7
hsa-miR-15a-5p	0.3416	MIMAT0000068	BDNF	627	NM_001143808	1	0	1	0	1	1	0	1	0	0	1	1	7
hsa-miR-15a-5p	0.3416	MIMAT0000068	BDNF	627	NM_001143809	1	0	1	0	1	1	0	1	0	0	1	1	7
hsa-miR-15a-5p	0.3416	MIMAT0000068	BDNF	627	NM_001143805	1	0	1	0	1	1	0	1	0	0	1	1	7
hsa-miR-15a-5p	0.3416	MIMAT0000068	BDNF	627	NM_001143812	1	0	1	0	1	1	0	1	0	0	1	1	7
hsa-miR-15a-5p	0.3416	MIMAT0000068	BDNF	627	NM_001143807	1	0	1	0	1	1	0	1	0	0	1	1	7
hsa-miR-15a-5p	0.3416	MIMAT0000068	BDNF	627	NM_170734	1	0	1	0	1	1	0	1	0	0	1	1	7
hsa-miR-15a-5p	0.3416	MIMAT0000068	BDNF	627	NM_001143813	1	0	1	0	1	1	0	1	0	0	1	1	7
hsa-miR-15a-5p	0.3416	MIMAT0000068	BDNF	627	NM_001709	1	0	1	0	1	1	0	1	0	0	1	1	7
hsa-miR-15a-5p	0.3416	MIMAT0000068	BDNF	627	NM_170733	1	0	1	0	1	1	0	1	0	0	1	1	7
hsa-miR-15a-5p	0.3416	MIMAT0000068	BDNF	627	NM_001143806	1	0	1	0	1	1	0	1	0	0	1	1	7
hsa-miR-15a-5p	0.3416	MIMAT0000068	BDNF	627	NM_001143810	1	0	1	0	1	1	0	1	0	0	1	1	7
hsa-miR-15a-5p	0.3416	MIMAT0000068	BDNF	627	NM_001143814	1	0	1	0	1	1	0	1	0	0	1	1	7
hsa-miR-15a-5p	0.3416	MIMAT0000068	BDNF	627	NM_170732	1	0	1	0	1	1	0	1	0	0	1	1	7
hsa-miR-15a-5p	0.3416	MIMAT0000068	BDNF	627	NM_001143811	1	0	1	0	1	1	0	1	0	0	1	1	7
hsa-miR-15a-5p	0.3416	MIMAT0000068	BDNF	627	NM_170731	1	0	1	0	1	1	0	1	0	0	1	1	7
hsa-miR-15a-5p	0.3416	MIMAT0000068	BDNF	627	NM_001143816	1	0	1	0	1	1	0	1	0	0	1	1	7
hsa-miR-15a-5p	0.3416	MIMAT0000068	BMX	660	NM_001721	1	0	1	0	0	1	1	1	0	0	1	1	7
hsa-miR-15a-5p	0.3416	MIMAT0000068	BMX	660	NM_203281	1	0	1	0	0	1	1	1	0	0	1	1	7
hsa-miR-15a-5p	0.3416	MIMAT0000068	CA2	760	NM_000067	1	0	1	0	1	1	0	0	1	0	1	1	7
hsa-miR-15a-5p	0.3416	MIMAT0000068	CACNA1B	774	NM_000718	1	0	1	0	0	1	1	0	0	1	1	1	7
hsa-miR-15a-5p	0.3416	MIMAT0000068	CACNA1E	777	NM_000721	1	0	1	0	1	1	0	0	1	0	1	1	7
hsa-miR-15a-5p	0.3416	MIMAT0000068	CALM1	801	NM_006888	1	0	1	0	0	1	0	1	1	0	1	1	7
hsa-miR-15a-5p	0.3416	MIMAT0000068	CASR	846	NM_001178065	1	0	1	0	1	1	0	1	0	0	1	1	7
hsa-miR-15a-5p	0.3416	MIMAT0000068	RUNX1T1	862	NM_175635	1	0	1	0	1	1	0	1	0	0	1	1	7
hsa-miR-15a-5p	0.3416	MIMAT0000068	RUNX1T1	862	NM_001198628	1	0	1	0	1	1	0	1	0	0	1	1	7
hsa-miR-15a-5p	0.3416	MIMAT0000068	RUNX1T1	862	NM_001198634	1	0	1	0	1	1	0	1	0	0	1	1	7
hsa-miR-15a-5p	0.3416	MIMAT0000068	RUNX1T1	862	NM_175636	1	0	1	0	1	1	0	1	0	0	1	1	7
hsa-miR-15a-5p	0.3416	MIMAT0000068	RUNX1T1	862	NM_001198633	1	0	1	0	1	1	0	1	0	0	1	1	7
hsa-miR-15a-5p	0.3416	MIMAT0000068	RUNX1T1	862	NM_001198632	1	0	1	0	1	1	0	1	0	0	1	1	7
hsa-miR-15a-5p	0.3416	MIMAT0000068	RUNX1T1	862	NM_001198629	1	0	1	0	1	1	0	1	0	0	1	1	7
hsa-miR-15a-5p	0.3416	MIMAT0000068	RUNX1T1	862	NM_004349	1	0	1	0	1	1	0	1	0	0	1	1	7
hsa-miR-15a-5p	0.3416	MIMAT0000068	RUNX1T1	862	NM_001198679	1	0	1	0	1	1	0	1	0	0	1	1	7
hsa-miR-15a-5p	0.3416	MIMAT0000068	RUNX1T1	862	NM_001198630	1	0	1	0	1	1	0	1	0	0	1	1	7
hsa-miR-15a-5p	0.3416	MIMAT0000068	RUNX1T1	862	NM_001198631	1	0	1	0	1	1	0	1	0	0	1	1	7
hsa-miR-15a-5p	0.3416	MIMAT0000068	RUNX1T1	862	NM_175634	1	0	1	0	1	1	0	1	0	0	1	1	7
hsa-miR-15a-5p	0.3416	MIMAT0000068	RUNX1T1	862	NM_001198626	1	0	1	0	1	1	0	1	0	0	1	1	7
hsa-miR-15a-5p	0.3416	MIMAT0000068	RUNX1T1	862	NM_001198627	1	0	1	0	1	1	0	1	0	0	1	1	7
hsa-miR-15a-5p	0.3416	MIMAT0000068	CCND3	896	NM_001136125	1	0	1	0	1	1	0	1	0	0	1	1	7
hsa-miR-15a-5p	0.3416	MIMAT0000068	CCND3	896	NM_001136126	1	0	1	0	1	1	0	1	0	0	1	1	7
hsa-miR-15a-5p	0.3416	MIMAT0000068	CCND3	896	NM_001136017	1	0	1	0	1	1	0	1	0	0	1	1	7
hsa-miR-15a-5p	0.3416	MIMAT0000068	ENTPD1	953	NM_001776	1	0	1	0	1	1	0	0	0	1	1	1	7
hsa-miR-15a-5p	0.3416	MIMAT0000068	CDC25A	993	NM_201567	1	0	1	0	1	1	0	1	0	0	1	1	7
hsa-miR-15a-5p	0.3416	MIMAT0000068	CDC25A	993	NM_001789	1	0	1	0	1	1	0	1	0	0	1	1	7
hsa-miR-15a-5p	0.3416	MIMAT0000068	CDK6	1021	NM_001259	1	0	1	0	0	1	0	1	1	0	1	1	7
hsa-miR-15a-5p	0.3416	MIMAT0000068	CTSC	1075	NM_148170	1	0	1	0	0	1	0	0	1	1	1	1	7
hsa-miR-15a-5p	0.3416	MIMAT0000068	CHD2	1106	NM_001271	1	0	1	0	1	1	0	0	1	0	1	1	7
hsa-miR-15a-5p	0.3416	MIMAT0000068	CHEK1	1111	NM_001244846	1	0	1	0	1	1	0	1	0	0	1	1	7
hsa-miR-15a-5p	0.3416	MIMAT0000068	CHRNB2	1141	NM_000748	1	0	1	0	0	1	0	0	1	1	1	1	7
hsa-miR-15a-5p	0.3416	MIMAT0000068	CLCN5	1184	NM_001127898	1	0	1	0	1	1	0	1	0	0	1	1	7
hsa-miR-15a-5p	0.3416	MIMAT0000068	CLCN6	1185	NM_001286	1	0	1	0	0	1	0	0	1	1	1	1	7
hsa-miR-15a-5p	0.3416	MIMAT0000068	COL9A2	1298	NM_001852	0	0	1	0	0	1	1	0	1	1	1	1	7
hsa-miR-15a-5p	0.3416	MIMAT0000068	CPD	1362	NM_001199775	0	0	1	0	1	1	1	1	0	0	1	1	7
hsa-miR-15a-5p	0.3416	MIMAT0000068	CUX1	1523	NM_181552	1	0	1	0	0	1	1	1	0	0	1	1	7
hsa-miR-15a-5p	0.3416	MIMAT0000068	CUX1	1523	NM_001202543	1	0	1	0	0	1	1	1	0	0	1	1	7
hsa-miR-15a-5p	0.3416	MIMAT0000068	CYP1B1	1545	NM_000104	1	0	1	0	0	1	0	0	1	1	1	1	7
hsa-miR-15a-5p	0.3416	MIMAT0000068	DACH1	1602	NM_004392	1	0	1	0	0	1	1	1	0	0	1	1	7
hsa-miR-15a-5p	0.3416	MIMAT0000068	DACH1	1602	NM_080760	1	0	1	0	0	1	1	1	0	0	1	1	7
hsa-miR-15a-5p	0.3416	MIMAT0000068	DDX3X	1654	NM_001193417	1	0	1	0	1	1	0	1	0	0	1	1	7
hsa-miR-15a-5p	0.3416	MIMAT0000068	DDX3X	1654	NM_001193416	1	0	1	0	1	1	0	1	0	0	1	1	7
hsa-miR-15a-5p	0.3416	MIMAT0000068	DUSP8	1850	NM_004420	1	0	1	0	0	1	0	0	1	1	1	1	7
hsa-miR-15a-5p	0.3416	MIMAT0000068	E2F3	1871	NM_001243076	1	0	1	0	0	1	1	1	0	0	1	1	7
hsa-miR-15a-5p	0.3416	MIMAT0000068	EGR3	1960	NM_004430	1	0	1	0	0	1	1	0	1	0	1	1	7
hsa-miR-15a-5p	0.3416	MIMAT0000068	ERCC6	2074	NM_000124	1	0	1	0	1	1	0	0	0	1	1	1	7
hsa-miR-15a-5p	0.3416	MIMAT0000068	ESRRG	2104	NM_001243505	1	0	1	0	1	1	0	1	0	0	1	1	7
hsa-miR-15a-5p	0.3416	MIMAT0000068	ESRRG	2104	NM_001243506	1	0	1	0	1	1	0	1	0	0	1	1	7
hsa-miR-15a-5p	0.3416	MIMAT0000068	ESRRG	2104	NM_001243511	1	0	1	0	1	1	0	1	0	0	1	1	7
hsa-miR-15a-5p	0.3416	MIMAT0000068	ESRRG	2104	NM_001243510	1	0	1	0	1	1	0	1	0	0	1	1	7
hsa-miR-15a-5p	0.3416	MIMAT0000068	ESRRG	2104	NM_001438	1	0	1	0	1	1	0	1	0	0	1	1	7
hsa-miR-15a-5p	0.3416	MIMAT0000068	ESRRG	2104	NM_206595	1	0	1	0	1	1	0	1	0	0	1	1	7
hsa-miR-15a-5p	0.3416	MIMAT0000068	ESRRG	2104	NM_001243512	1	0	1	0	1	1	0	1	0	0	1	1	7
hsa-miR-15a-5p	0.3416	MIMAT0000068	ESRRG	2104	NM_001243513	1	0	1	0	1	1	0	1	0	0	1	1	7
hsa-miR-15a-5p	0.3416	MIMAT0000068	ESRRG	2104	NM_001134285	1	0	1	0	1	1	0	1	0	0	1	1	7
hsa-miR-15a-5p	0.3416	MIMAT0000068	ESRRG	2104	NM_206594	1	0	1	0	1	1	0	1	0	0	1	1	7
hsa-miR-15a-5p	0.3416	MIMAT0000068	ESRRG	2104	NM_001243518	1	0	1	0	1	1	0	1	0	0	1	1	7
hsa-miR-15a-5p	0.3416	MIMAT0000068	ESRRG	2104	NM_001243514	1	0	1	0	1	1	0	1	0	0	1	1	7
hsa-miR-15a-5p	0.3416	MIMAT0000068	ESRRG	2104	NM_001243515	1	0	1	0	1	1	0	1	0	0	1	1	7
hsa-miR-15a-5p	0.3416	MIMAT0000068	ESRRG	2104	NM_001243519	1	0	1	0	1	1	0	1	0	0	1	1	7
hsa-miR-15a-5p	0.3416	MIMAT0000068	ESRRG	2104	NM_001243507	1	0	1	0	1	1	0	1	0	0	1	1	7
hsa-miR-15a-5p	0.3416	MIMAT0000068	ACSL4	2182	NM_004458	1	0	1	0	0	1	1	1	0	0	1	1	7
hsa-miR-15a-5p	0.3416	MIMAT0000068	FGFR4	2264	NM_213647	1	0	1	0	0	1	1	0	0	1	1	1	7
hsa-miR-15a-5p	0.3416	MIMAT0000068	FRZB	2487	NM_001463	1	0	1	0	0	1	0	0	1	1	1	1	7
hsa-miR-15a-5p	0.3416	MIMAT0000068	GABRP	2568	NM_014211	1	0	1	0	0	1	0	0	1	1	1	1	7
hsa-miR-15a-5p	0.3416	MIMAT0000068	GALC	2581	NM_000153	1	0	1	0	0	1	0	0	1	1	1	1	7
hsa-miR-15a-5p	0.3416	MIMAT0000068	GFER	2671	NM_005262	1	0	1	0	0	1	0	0	1	1	1	1	7
hsa-miR-15a-5p	0.3416	MIMAT0000068	GHR	2690	NM_001242462	1	0	1	0	1	1	0	1	0	0	1	1	7
hsa-miR-15a-5p	0.3416	MIMAT0000068	GHR	2690	NM_001242460	1	0	1	0	1	1	0	1	0	0	1	1	7
hsa-miR-15a-5p	0.3416	MIMAT0000068	GHR	2690	NM_001242405	1	0	1	0	1	1	0	1	0	0	1	1	7
hsa-miR-15a-5p	0.3416	MIMAT0000068	GHR	2690	NM_001242402	1	0	1	0	1	1	0	1	0	0	1	1	7
hsa-miR-15a-5p	0.3416	MIMAT0000068	GHR	2690	NM_001242401	1	0	1	0	1	1	0	1	0	0	1	1	7
hsa-miR-15a-5p	0.3416	MIMAT0000068	GHR	2690	NM_001242404	1	0	1	0	1	1	0	1	0	0	1	1	7
hsa-miR-15a-5p	0.3416	MIMAT0000068	GHR	2690	NM_001242399	1	0	1	0	1	1	0	1	0	0	1	1	7
hsa-miR-15a-5p	0.3416	MIMAT0000068	GHR	2690	NM_001242403	1	0	1	0	1	1	0	1	0	0	1	1	7
hsa-miR-15a-5p	0.3416	MIMAT0000068	GHR	2690	NM_001242406	1	0	1	0	1	1	0	1	0	0	1	1	7
hsa-miR-15a-5p	0.3416	MIMAT0000068	GRIK3	2899	NM_000831	1	0	1	0	0	1	0	0	1	1	1	1	7
hsa-miR-15a-5p	0.3416	MIMAT0000068	GRM4	2914	NM_000841	1	0	1	0	0	1	1	0	1	0	1	1	7
hsa-miR-15a-5p	0.3416	MIMAT0000068	UBE2K	3093	NM_001111113	1	0	1	0	1	1	1	0	0	0	1	1	7
hsa-miR-15a-5p	0.3416	MIMAT0000068	UBE2K	3093	NM_001111112	1	0	1	0	1	1	1	0	0	0	1	1	7
hsa-miR-15a-5p	0.3416	MIMAT0000068	HNRNPA2B1	3181	NM_002137	1	0	1	0	0	1	1	1	0	0	1	1	7
hsa-miR-15a-5p	0.3416	MIMAT0000068	HSPG2	3339	XM_005245859	1	0	1	0	0	1	1	0	0	1	1	1	7
hsa-miR-15a-5p	0.3416	MIMAT0000068	NDST1	3340	NM_001543	1	0	1	0	0	1	1	0	1	0	1	1	7
hsa-miR-15a-5p	0.3416	MIMAT0000068	HTR4	3360	XM_005268444	1	0	1	0	0	1	1	0	0	1	1	1	7
hsa-miR-15a-5p	0.3416	MIMAT0000068	IL2RA	3559	NM_000417	1	0	1	0	0	1	0	0	1	1	1	1	7
hsa-miR-15a-5p	0.3416	MIMAT0000068	ITPK1	3705	NM_014216	1	0	1	0	0	1	0	0	1	1	1	1	7
hsa-miR-15a-5p	0.3416	MIMAT0000068	ITPR1	3708	NM_002222	0	0	1	0	1	1	1	1	0	0	1	1	7
hsa-miR-15a-5p	0.3416	MIMAT0000068	ITPR1	3708	NM_001099952	0	0	1	0	1	1	1	1	0	0	1	1	7
hsa-miR-15a-5p	0.3416	MIMAT0000068	KARS	3735	NM_001130089	1	0	1	0	0	1	1	0	0	1	1	1	7
hsa-miR-15a-5p	0.3416	MIMAT0000068	KARS	3735	NM_005548	1	0	1	0	0	1	1	0	1	0	1	1	7
hsa-miR-15a-5p	0.3416	MIMAT0000068	KCNA3	3738	XM_005270844	1	0	1	0	0	1	1	0	0	1	1	1	7
hsa-miR-15a-5p	0.3416	MIMAT0000068	KCNC2	3747	NM_001260499	1	0	1	0	0	1	1	1	0	0	1	1	7
hsa-miR-15a-5p	0.3416	MIMAT0000068	KCNC2	3747	NM_139137	1	0	1	0	0	1	1	1	0	0	1	1	7
hsa-miR-15a-5p	0.3416	MIMAT0000068	KPNA1	3836	NM_002264	1	0	1	0	0	1	0	1	1	0	1	1	7
hsa-miR-15a-5p	0.3416	MIMAT0000068	LPP	4026	NM_005578	1	0	1	0	0	1	0	1	1	0	1	1	7
hsa-miR-15a-5p	0.3416	MIMAT0000068	LY9	4063	NM_001033667	1	0	1	0	1	1	0	0	1	0	1	1	7
hsa-miR-15a-5p	0.3416	MIMAT0000068	SMAD3	4088	NM_005902	1	0	1	0	1	1	0	0	1	0	1	1	7
hsa-miR-15a-5p	0.3416	MIMAT0000068	MAF	4094	NM_001031804	1	0	1	0	0	1	0	0	1	1	1	1	7
hsa-miR-15a-5p	0.3416	MIMAT0000068	MBP	4155	NM_001025100	1	0	1	0	0	1	0	1	1	0	1	1	7
hsa-miR-15a-5p	0.3416	MIMAT0000068	MAP3K3	4215	NM_002401	1	0	1	0	0	1	1	1	0	0	1	1	7
hsa-miR-15a-5p	0.3416	MIMAT0000068	MAP3K3	4215	NM_203351	1	0	1	0	0	1	1	1	0	0	1	1	7
hsa-miR-15a-5p	0.3416	MIMAT0000068	MLLT6	4302	NM_005937	1	0	1	0	0	1	0	1	1	0	1	1	7
hsa-miR-15a-5p	0.3416	MIMAT0000068	MTHFR	4524	NM_005957	1	0	1	0	1	1	0	0	1	0	1	1	7
hsa-miR-15a-5p	0.3416	MIMAT0000068	MYO5A	4644	NM_001142495	1	0	1	0	1	1	1	0	0	0	1	1	7
hsa-miR-15a-5p	0.3416	MIMAT0000068	SEPT2	4735	NM_004404	1	0	1	0	1	1	0	1	0	0	1	1	7
hsa-miR-15a-5p	0.3416	MIMAT0000068	SEPT2	4735	NM_001008492	1	0	1	0	1	1	0	1	0	0	1	1	7
hsa-miR-15a-5p	0.3416	MIMAT0000068	SEPT2	4735	NM_006155	1	0	1	0	1	1	0	1	0	0	1	1	7
hsa-miR-15a-5p	0.3416	MIMAT0000068	NEDD9	4739	NM_182966	1	0	1	0	1	1	0	0	1	0	1	1	7
hsa-miR-15a-5p	0.3416	MIMAT0000068	NEO1	4756	NM_002499	1	0	1	0	0	1	1	0	1	0	1	1	7
hsa-miR-15a-5p	0.3416	MIMAT0000068	NKX3-1	4824	NM_006167	1	0	1	0	0	1	0	0	1	1	1	1	7
hsa-miR-15a-5p	0.3416	MIMAT0000068	NOS1	4842	NM_001204214	1	0	1	0	1	1	0	1	0	0	1	1	7
hsa-miR-15a-5p	0.3416	MIMAT0000068	NOS1	4842	NM_001204213	1	0	1	0	1	1	0	1	0	0	1	1	7
hsa-miR-15a-5p	0.3416	MIMAT0000068	SLC11A2	4891	NM_000617	1	0	1	0	1	1	0	0	1	0	1	1	7
hsa-miR-15a-5p	0.3416	MIMAT0000068	PBX3	5090	NM_001134778	1	0	1	0	1	1	0	1	0	0	1	1	7
hsa-miR-15a-5p	0.3416	MIMAT0000068	PCDH1	5097	NM_032420	1	0	1	0	0	1	1	0	1	0	1	1	7
hsa-miR-15a-5p	0.3416	MIMAT0000068	PCDH9	5101	NM_020403	1	0	1	0	1	1	0	1	0	0	1	1	7
hsa-miR-15a-5p	0.3416	MIMAT0000068	PDK3	5165	NM_001142386	1	0	1	0	1	0	1	0	0	1	1	1	7
hsa-miR-15a-5p	0.3416	MIMAT0000068	PDYN	5173	NM_024411	1	0	1	0	1	1	0	0	1	0	1	1	7
hsa-miR-15a-5p	0.3416	MIMAT0000068	PGM1	5236	NM_002633	1	0	1	0	0	1	1	0	1	0	1	1	7
hsa-miR-15a-5p	0.3416	MIMAT0000068	PHKA1	5255	NM_002637	1	0	1	0	1	1	0	0	0	1	1	1	7
hsa-miR-15a-5p	0.3416	MIMAT0000068	SERPINB9	5272	NM_004155	1	0	1	0	0	1	0	0	1	1	1	1	7
hsa-miR-15a-5p	0.3416	MIMAT0000068	PI4KB	5298	NM_001198775	1	0	1	0	0	1	1	1	0	0	1	1	7
hsa-miR-15a-5p	0.3416	MIMAT0000068	PI4KB	5298	NM_001198774	1	0	1	0	0	1	1	1	0	0	1	1	7
hsa-miR-15a-5p	0.3416	MIMAT0000068	PLS1	5357	NM_001172312	1	0	1	0	1	1	1	0	0	0	1	1	7
hsa-miR-15a-5p	0.3416	MIMAT0000068	PLS1	5357	NM_001145319	1	0	1	0	1	1	1	0	0	0	1	1	7
hsa-miR-15a-5p	0.3416	MIMAT0000068	PLXNA1	5361	NM_032242	1	0	1	0	0	1	0	0	1	1	1	1	7
hsa-miR-15a-5p	0.3416	MIMAT0000068	PLXNB1	5364	NM_002673	1	0	1	0	0	1	0	0	1	1	1	1	7
hsa-miR-15a-5p	0.3416	MIMAT0000068	PPM1A	5494	NM_177952	1	0	1	0	1	1	0	1	0	0	1	1	7
hsa-miR-15a-5p	0.3416	MIMAT0000068	PPM1A	5494	NM_021003	1	0	1	0	1	1	0	1	0	0	1	1	7
hsa-miR-15a-5p	0.3416	MIMAT0000068	PPP1R2	5504	NM_006241	1	0	1	0	0	1	0	0	1	1	1	1	7
hsa-miR-15a-5p	0.3416	MIMAT0000068	PPP1R7	5510	NM_002712	1	0	1	0	0	1	0	0	1	1	1	1	7
hsa-miR-15a-5p	0.3416	MIMAT0000068	PPP2R5C	5527	NM_178586	1	0	1	0	0	1	1	1	0	0	1	1	7
hsa-miR-15a-5p	0.3416	MIMAT0000068	PPP2R5C	5527	NM_002719	1	0	1	0	0	1	1	1	0	0	1	1	7
hsa-miR-15a-5p	0.3416	MIMAT0000068	PPP2R5C	5527	NM_001161726	1	0	1	0	0	1	1	1	0	0	1	1	7
hsa-miR-15a-5p	0.3416	MIMAT0000068	PPP2R5C	5527	NM_001161725	1	0	1	0	0	1	1	1	0	0	1	1	7
hsa-miR-15a-5p	0.3416	MIMAT0000068	PPP3CB	5532	NM_001142354	1	0	1	0	0	1	1	1	0	0	1	1	7
hsa-miR-15a-5p	0.3416	MIMAT0000068	PPP3CB	5532	NM_001142353	1	0	1	0	0	1	1	1	0	0	1	1	7
hsa-miR-15a-5p	0.3416	MIMAT0000068	PPP6C	5537	NM_001123369	1	0	1	0	1	1	0	1	0	0	1	1	7
hsa-miR-15a-5p	0.3416	MIMAT0000068	PRKCA	5578	NM_002737	1	0	1	0	0	1	0	0	1	1	1	1	7
hsa-miR-15a-5p	0.3416	MIMAT0000068	PRKCZ	5590	NM_002744	1	0	1	0	0	1	1	0	0	1	1	1	7
hsa-miR-15a-5p	0.3416	MIMAT0000068	MAPK1	5594	NM_002745	1	0	1	0	0	1	0	0	1	1	1	1	7
hsa-miR-15a-5p	0.3416	MIMAT0000068	MASP1	5648	NM_001031849	1	0	1	0	1	1	0	0	1	0	1	1	7
hsa-miR-15a-5p	0.3416	MIMAT0000068	RELN	5649	NM_173054	0	0	1	0	1	1	1	1	0	0	1	1	7
hsa-miR-15a-5p	0.3416	MIMAT0000068	PTCH1	5727	NM_001083605	1	0	1	0	0	1	1	1	0	0	1	1	7
hsa-miR-15a-5p	0.3416	MIMAT0000068	PTCH1	5727	NM_001083604	1	0	1	0	0	1	1	1	0	0	1	1	7
hsa-miR-15a-5p	0.3416	MIMAT0000068	PTCH1	5727	NM_001083606	1	0	1	0	0	1	1	1	0	0	1	1	7
hsa-miR-15a-5p	0.3416	MIMAT0000068	PTCH1	5727	NM_001083607	1	0	1	0	0	1	1	1	0	0	1	1	7
hsa-miR-15a-5p	0.3416	MIMAT0000068	PTCH1	5727	NM_001083603	1	0	1	0	0	1	1	1	0	0	1	1	7
hsa-miR-15a-5p	0.3416	MIMAT0000068	PTCH1	5727	NM_000264	1	0	1	0	0	1	1	1	0	0	1	1	7
hsa-miR-15a-5p	0.3416	MIMAT0000068	PTGFRN	5738	NM_020440	1	0	1	0	0	1	0	0	1	1	1	1	7
hsa-miR-15a-5p	0.3416	MIMAT0000068	PTHLH	5744	NM_198966	1	0	1	0	1	1	0	1	0	0	1	1	7
hsa-miR-15a-5p	0.3416	MIMAT0000068	PTHLH	5744	NM_198965	1	0	1	0	1	1	0	1	0	0	1	1	7
[truncated: 274,374+ more rows]
